# Supplementary material for: Non-typhoidal Salmonella transmission reservoirs in sub-Saharan Africa: a genomic assessment from a One Health perspective
Source: Antimicrob Resist Infect Control. 2025 May 13;14:46. doi: 10.1186/s13756-025-01561-2 (PMC12070793; doi:10.1186/s13756-025-01561-2)
Supplement: Supplementary file 1 — Supplementary Material 1. [file 13756_2025_1561_MOESM1_ESM.xlsx]

## Sheet: S1_VFDB
Supplementary table 1: VFDB virulence factors
sampleID	STM0266	STM0267	STM0268	STM0269	STM0270	STM0271	STM0272	STM0273	STM0274	STM0275	STM0276	STM0278	STM0279	STM0280	STM0281	STM0282	STM0283	STM0284	STM0285	STM0286	STM0287	STM0289	STM0290	avrA	cdtB	csgA	csgB	csgC	csgD	csgE	csgF	csgG	east1	fimA	fimC	fimD	fimF	fimH	fimI	fimW	fimY	fimZ	fur	fyuA/psn	gogB	hilA	hilC	hilD	iacP
BNI14_NTS	1	1	1	1	1	1	1	1	1	1	1	NA	NA	1	1	1	1	1	1	1	1	1	1	1	NA	1	1	1	1	1	1	1	NA	1	1	1	1	1	1	1	1	1	1	NA	NA	1	1	1	1
BNI17_NTS	1	1	1	1	1	1	1	1	1	1	1	NA	NA	1	1	1	1	1	1	1	1	1	1	1	NA	1	1	1	1	1	1	1	NA	1	1	1	1	1	1	1	1	1	1	NA	NA	1	1	1	1
BNI19_NTS	1	1	1	1	1	1	1	1	1	1	1	NA	NA	1	1	1	1	1	1	1	1	1	1	1	NA	1	1	1	1	1	1	1	NA	1	1	1	1	1	1	1	1	1	1	NA	NA	1	1	1	1
BNI21_NTS	1	1	1	1	1	1	1	1	1	1	1	NA	NA	1	1	1	1	1	1	1	1	1	1	1	NA	1	1	1	1	1	1	1	NA	1	1	1	1	1	1	1	1	1	1	NA	NA	1	1	1	1
BNI23_NTS	1	1	1	1	1	1	1	1	1	1	1	NA	NA	1	1	1	1	1	1	1	1	1	1	1	NA	1	1	1	1	1	1	1	NA	1	1	1	1	1	1	1	1	1	1	NA	NA	1	1	1	1
BNI25_NTS	1	1	1	1	1	1	NA	1	1	1	1	NA	NA	1	1	1	1	1	1	1	1	1	1	1	NA	1	1	1	1	1	1	1	NA	1	1	1	1	1	1	1	1	1	1	NA	NA	1	1	1	1
BNI26_NTS	1	1	1	1	1	1	1	1	1	1	1	NA	NA	1	1	1	1	1	1	1	1	1	1	1	NA	1	1	1	1	1	1	1	NA	1	1	1	1	1	1	1	1	1	1	NA	NA	1	1	1	1
BNI65_NTS	1	1	1	1	1	1	NA	1	1	1	1	NA	NA	1	1	1	1	1	1	1	1	1	1	1	NA	1	1	1	1	1	1	1	NA	1	1	1	1	1	1	1	1	1	1	NA	NA	1	1	1	1
BNI66_NTS	1	1	1	1	1	1	NA	1	1	1	1	NA	NA	1	1	1	1	1	1	1	1	1	1	1	NA	1	1	1	1	1	1	1	NA	1	1	1	1	1	1	1	1	1	1	NA	NA	1	1	1	1
BNI71_NTS	1	1	1	1	1	1	1	1	1	1	1	NA	NA	1	1	1	1	1	1	1	1	1	1	1	NA	1	1	1	1	1	1	1	NA	1	1	1	1	1	1	1	1	1	1	NA	NA	1	1	1	1
BNI1_NTS	1	NA	NA	NA	NA	NA	NA	NA	NA	NA	NA	NA	NA	NA	NA	NA	NA	NA	NA	NA	NA	NA	NA	1	NA	1	1	1	1	1	1	1	NA	1	1	1	1	1	1	1	1	1	1	NA	NA	1	1	1	1
BNI2_NTS	1	NA	NA	NA	NA	NA	NA	NA	NA	NA	NA	NA	NA	NA	NA	NA	NA	NA	NA	NA	NA	NA	NA	1	NA	1	1	1	1	1	1	1	NA	1	1	1	1	1	1	1	1	1	1	NA	NA	1	1	1	1
BNI3_NTS	1	NA	NA	NA	NA	NA	NA	NA	NA	NA	NA	NA	NA	NA	NA	NA	NA	NA	NA	NA	NA	NA	NA	1	NA	1	1	1	1	1	1	1	NA	1	1	1	1	1	1	1	1	1	1	NA	NA	1	1	1	1
BNI5_NTS	1	NA	NA	NA	NA	NA	NA	NA	NA	NA	NA	NA	NA	NA	NA	NA	NA	NA	NA	NA	NA	NA	NA	1	NA	1	1	1	1	1	1	1	NA	1	1	1	1	1	1	1	1	1	1	NA	NA	1	NA	1	1
BNI6_NTS	1	NA	NA	NA	NA	NA	NA	NA	NA	NA	NA	NA	NA	NA	NA	NA	NA	NA	NA	NA	NA	NA	NA	1	NA	1	1	1	1	1	1	1	NA	1	1	NA	1	1	1	1	1	1	1	NA	NA	1	1	1	1
BNI7_NTS	1	NA	NA	NA	NA	NA	NA	NA	NA	NA	NA	NA	NA	NA	NA	NA	NA	NA	NA	NA	NA	NA	NA	1	NA	1	1	1	1	1	1	1	NA	1	1	1	1	1	1	1	1	1	1	NA	NA	1	1	1	1
BNI67_NTS	1	NA	NA	NA	NA	NA	NA	NA	NA	NA	NA	NA	NA	NA	NA	NA	NA	NA	NA	NA	NA	NA	NA	1	NA	1	1	1	1	1	1	1	NA	1	1	1	1	1	1	1	1	1	1	NA	NA	1	1	1	1
BNI75_NTS	1	NA	NA	NA	NA	NA	NA	NA	NA	NA	NA	NA	NA	NA	NA	NA	NA	NA	NA	NA	NA	NA	NA	1	NA	1	1	1	1	1	1	1	NA	1	1	1	1	1	1	1	1	1	1	NA	NA	1	1	1	1
BNI81_NTS	1	NA	NA	NA	NA	NA	NA	NA	NA	NA	NA	NA	NA	NA	NA	NA	NA	NA	NA	NA	NA	NA	NA	1	NA	1	1	1	1	1	1	1	NA	1	1	1	1	1	1	1	1	1	1	NA	NA	1	1	1	1
BNI9_NTS	1	1	1	1	1	1	1	1	1	1	1	1	1	1	1	1	1	1	1	1	1	1	1	1	NA	1	1	1	1	1	1	1	NA	1	1	1	1	1	1	1	1	1	1	NA	NA	1	1	1	1
BNI15_NTS	1	1	1	1	1	1	1	1	1	1	1	1	1	1	1	1	1	1	1	1	1	1	1	1	NA	1	1	1	1	1	1	1	NA	1	1	1	1	1	1	1	1	1	1	NA	NA	1	1	1	1
BNI18_NTS	1	1	1	1	1	1	1	1	1	1	1	1	1	1	1	1	1	1	1	1	1	1	1	1	NA	1	1	1	1	1	1	1	NA	1	1	1	1	1	1	1	1	1	1	NA	NA	1	1	1	1
BNI24_NTS	1	1	1	1	1	1	1	1	1	1	1	1	1	1	1	1	1	1	1	1	1	1	1	1	NA	1	1	1	1	1	1	1	NA	1	1	1	1	1	1	1	1	1	1	NA	1	1	1	1	1
BNI28_NTS	1	1	1	1	1	1	1	1	1	1	1	1	1	1	1	1	1	1	1	1	1	1	1	1	NA	1	1	1	1	1	1	1	NA	1	1	1	1	1	1	1	1	1	1	NA	1	1	1	1	1
BNI31_NTS	1	1	1	1	1	1	1	1	1	1	1	1	1	1	1	1	1	1	1	1	1	1	1	1	NA	1	1	1	1	1	1	1	NA	1	1	1	1	1	1	1	1	1	1	NA	1	1	1	1	1
BNI32_NTS	1	1	1	1	1	1	1	1	1	1	1	1	1	1	1	1	1	1	1	1	1	1	1	1	NA	1	1	1	1	1	1	1	NA	1	1	1	1	1	1	1	1	1	1	NA	1	1	1	1	1
BNI33_NTS	1	1	1	1	1	1	1	1	1	1	1	1	1	1	1	1	1	1	1	1	1	1	1	1	NA	1	1	1	1	1	1	1	NA	1	1	1	1	1	1	1	1	1	1	NA	NA	1	1	1	1
BNI34_NTS	1	1	1	1	1	1	1	1	1	1	1	1	1	1	1	1	1	1	1	1	1	1	1	1	NA	1	1	1	1	1	1	1	NA	1	1	1	1	1	1	1	1	1	1	NA	1	1	1	1	1
BNI35_NTS	1	1	1	1	1	1	1	1	1	1	1	1	1	1	1	1	1	1	1	1	1	1	1	1	NA	1	1	1	1	1	1	1	NA	1	1	1	1	1	1	1	1	1	1	NA	NA	1	1	1	1
BNI36_NTS	1	1	1	1	1	1	1	1	1	1	1	1	1	1	1	1	1	1	1	1	1	1	1	1	NA	1	1	1	1	1	1	1	NA	1	1	1	1	1	1	1	1	1	1	NA	NA	1	1	1	1
BNI37_NTS	1	1	1	1	1	1	1	1	1	1	1	1	1	1	1	1	1	1	1	1	1	1	1	1	NA	1	1	1	1	1	1	1	NA	1	1	1	1	1	1	1	1	1	1	NA	1	1	1	1	1
BNI68_NTS	1	1	1	1	1	1	1	1	1	1	1	1	1	1	1	1	1	1	1	1	1	1	1	1	NA	1	1	1	1	1	1	1	NA	1	1	1	1	1	1	1	1	1	1	NA	1	1	1	1	1
BNI69_NTS	1	1	1	1	1	1	1	1	1	1	1	1	1	1	1	1	1	1	1	1	1	1	1	1	NA	1	1	1	1	1	1	1	NA	1	1	1	1	1	1	1	1	1	1	NA	1	1	1	1	1
BNI70_NTS	1	1	1	1	1	1	1	1	1	1	1	1	1	1	1	1	1	1	1	1	1	1	1	1	NA	1	1	1	1	1	1	1	NA	1	1	1	1	1	1	1	1	1	1	NA	1	1	1	1	1
BNI72_NTS	1	1	1	1	1	1	1	1	1	1	1	1	1	1	1	1	1	1	1	1	1	1	1	1	NA	1	1	1	1	1	1	1	NA	1	1	1	1	1	1	1	1	1	1	NA	NA	1	1	1	1
BNI73_NTS	1	1	1	1	1	1	1	1	1	1	1	1	1	1	1	1	1	1	1	1	1	1	1	1	NA	1	1	1	1	1	1	1	NA	1	1	1	1	1	1	1	1	1	1	NA	NA	1	1	1	1
BNI74_NTS	1	1	1	1	1	1	1	1	1	1	1	1	1	1	1	1	1	1	1	1	1	1	1	1	NA	1	1	1	1	1	1	1	NA	1	1	1	1	1	1	1	1	1	1	NA	1	1	1	1	1
BNI83_NTS	1	1	1	1	1	1	1	1	1	1	1	1	1	1	1	1	1	NA	1	1	1	1	1	1	NA	1	1	1	1	1	1	1	NA	1	1	1	1	1	1	1	1	1	1	NA	NA	1	NA	1	1
BNI87_NTS	1	1	1	1	1	1	1	1	1	1	1	1	1	1	1	1	1	1	1	1	1	1	1	1	NA	1	1	1	1	1	1	1	NA	1	1	1	1	1	1	1	1	1	1	NA	NA	1	1	1	1
BNI88_NTS	1	1	1	1	1	1	1	1	1	1	1	1	1	1	1	1	1	1	1	1	1	1	1	1	NA	1	1	1	1	1	1	1	NA	1	1	1	1	1	1	1	1	1	1	NA	1	1	1	1	1
BNI101_NTS	1	1	1	1	1	1	1	1	1	1	1	1	1	1	NA	NA	NA	NA	NA	NA	NA	1	1	1	NA	1	1	1	1	1	1	1	NA	1	1	1	1	1	1	1	1	1	1	NA	NA	1	1	1	1
BNI105_NTS	1	1	1	1	1	1	1	1	1	1	1	1	1	1	1	1	1	1	1	1	1	1	1	1	NA	1	1	1	1	1	1	1	NA	1	1	1	1	1	1	1	1	1	1	NA	1	1	1	1	1
BNI106_NTS	1	1	1	1	1	1	1	1	1	1	1	1	1	1	NA	NA	NA	NA	NA	NA	NA	1	1	1	NA	1	1	1	1	1	1	1	NA	1	1	1	1	1	1	1	1	1	1	NA	NA	1	1	1	1
BNI107_NTS	1	1	1	1	1	1	1	1	1	1	1	1	1	1	1	1	1	1	1	1	1	1	1	1	NA	1	1	1	1	1	1	1	NA	1	1	1	1	1	1	1	1	1	1	NA	1	1	1	1	1
BNI160_NTS	1	1	1	1	1	1	1	1	1	1	1	1	1	1	1	1	1	1	1	1	1	1	1	1	NA	1	1	1	1	1	1	1	NA	1	1	1	1	1	1	1	1	1	1	NA	1	1	1	1	1
BNI215_NTS	1	1	1	1	1	1	1	1	1	1	1	1	1	1	1	1	1	NA	1	1	1	1	1	1	NA	1	1	1	1	1	1	1	NA	1	1	1	1	1	1	1	1	1	1	NA	NA	1	1	1	1
BNI8_NTS	1	1	1	1	1	1	1	1	1	1	1	1	1	1	1	1	1	1	1	1	1	1	1	1	NA	1	1	1	1	1	1	1	NA	1	1	1	1	1	1	1	1	1	1	NA	NA	1	1	1	1
BNI10_NTS	1	1	1	1	1	1	1	1	1	1	1	1	1	1	1	1	1	NA	1	1	1	1	1	1	NA	1	1	1	1	1	1	1	NA	1	1	1	1	1	1	1	1	1	1	NA	NA	1	1	1	1
BNI11_NTS	1	1	1	1	1	1	1	1	1	1	1	1	1	1	1	1	1	1	1	1	1	1	1	1	NA	1	1	1	1	1	1	1	NA	1	1	1	1	1	1	1	1	1	1	NA	NA	1	1	1	1
BNI12_NTS	1	1	1	1	1	1	1	1	1	1	NA	1	1	1	1	1	1	1	1	1	1	1	1	1	NA	1	1	1	1	1	1	1	NA	1	1	1	1	1	1	1	1	1	1	NA	NA	1	1	1	1
BNI13_NTS	1	1	1	1	1	1	1	1	1	1	1	1	1	1	1	1	1	1	1	1	1	1	1	1	NA	1	1	1	1	1	1	1	NA	1	1	1	1	1	1	1	1	1	1	NA	NA	1	1	1	1
BNI16_NTS	1	1	1	1	1	1	1	1	1	1	NA	1	1	1	1	1	1	1	1	1	1	1	1	1	NA	1	1	1	1	1	1	1	NA	1	1	1	1	1	1	1	1	1	1	NA	NA	1	1	1	1
BNI20_NTS	1	1	1	1	1	1	1	1	1	1	1	1	1	1	1	1	1	1	1	1	1	1	1	1	NA	1	1	1	1	1	1	1	NA	1	1	1	1	1	1	1	1	1	1	NA	NA	1	1	1	1
BNI22_NTS	1	1	1	1	1	1	1	1	1	1	1	1	1	1	1	1	1	1	1	1	1	1	1	1	NA	1	1	1	1	1	1	1	NA	1	1	1	1	1	1	1	1	1	1	NA	NA	1	1	1	1
BNI27_NTS	1	1	1	1	1	1	1	1	1	1	1	1	1	1	1	1	1	1	1	1	1	1	1	1	NA	1	1	1	1	1	1	1	NA	1	1	1	1	1	1	1	1	1	1	NA	NA	1	1	1	1
BNI29_NTS	1	1	1	1	1	1	1	1	1	1	1	1	1	1	1	1	1	1	1	1	1	1	1	1	NA	1	1	1	1	1	1	1	NA	1	1	1	1	1	1	1	1	1	1	NA	NA	1	1	1	1
BNI222_NTS	1	1	1	1	1	1	1	1	1	1	1	1	1	1	1	1	1	1	1	1	1	1	1	1	NA	1	1	1	1	1	1	1	NA	1	1	1	1	1	1	NA	1	1	1	NA	NA	1	NA	1	1
BNI4_NTS	1	NA	NA	NA	NA	NA	NA	NA	NA	NA	NA	NA	NA	NA	NA	NA	NA	NA	NA	NA	NA	NA	NA	1	NA	1	1	1	1	1	1	1	NA	1	1	1	1	1	1	1	1	1	1	NA	NA	1	1	1	1
BNI141_NTS	NA	NA	NA	NA	NA	NA	NA	NA	NA	NA	NA	NA	NA	NA	NA	NA	NA	NA	NA	NA	1	NA	NA	1	NA	1	1	1	1	1	1	1	NA	1	1	1	1	1	1	1	1	1	1	NA	NA	1	1	1	1
BNI142_NTS	NA	NA	NA	NA	NA	NA	NA	NA	NA	NA	NA	NA	NA	NA	NA	NA	NA	NA	NA	NA	1	NA	NA	1	NA	1	1	1	1	1	1	1	NA	1	1	1	1	1	1	1	1	1	1	NA	NA	1	1	1	1
BNI143_NTS	NA	NA	NA	NA	NA	NA	NA	NA	NA	NA	NA	NA	NA	NA	NA	NA	NA	NA	NA	NA	1	NA	NA	1	NA	1	1	1	1	1	1	1	NA	1	1	1	1	1	1	1	1	1	1	NA	NA	1	1	1	1
BNI84_NTS	NA	NA	NA	NA	NA	NA	NA	NA	NA	NA	NA	NA	NA	NA	NA	NA	NA	NA	NA	NA	NA	NA	NA	1	NA	1	1	1	1	1	1	1	NA	1	1	1	1	1	1	1	1	1	1	NA	NA	1	1	1	1
BNI89_NTS	NA	NA	NA	NA	NA	NA	NA	NA	NA	NA	NA	NA	NA	NA	NA	NA	NA	NA	NA	NA	NA	NA	NA	1	NA	1	1	1	1	1	1	1	NA	1	1	1	1	1	1	1	1	1	1	NA	NA	1	1	1	1
BNI146_NTS	1	1	1	1	1	1	NA	1	1	NA	1	NA	NA	1	1	1	1	1	NA	NA	NA	NA	NA	1	1	1	1	1	1	1	1	1	NA	1	1	1	1	1	1	1	1	1	1	NA	NA	1	1	1	1
BNI149_NTS	1	1	1	1	1	1	NA	1	1	NA	1	NA	NA	1	1	1	1	1	NA	NA	NA	NA	NA	1	1	1	1	1	1	1	1	1	NA	1	1	1	1	1	1	1	1	1	1	NA	NA	1	1	1	1
BNI150_NTS	1	1	1	1	1	1	NA	1	1	NA	1	NA	NA	1	1	1	1	1	NA	NA	NA	NA	NA	1	1	1	1	1	1	1	1	1	NA	1	1	1	1	1	1	1	1	1	1	NA	NA	1	1	1	1
BNI48_NTS	1	1	1	1	1	1	NA	1	1	NA	1	NA	NA	1	1	1	1	1	1	NA	NA	1	1	1	1	1	1	1	1	1	1	1	NA	1	1	1	1	1	1	1	1	1	1	NA	NA	1	1	1	1
BNI196_NTS	1	1	1	1	1	1	NA	1	1	1	1	1	1	1	1	1	1	1	1	NA	1	NA	NA	1	1	1	1	1	1	1	1	1	NA	1	1	1	NA	1	1	1	1	1	1	NA	NA	1	1	1	1
BNI197_NTS	1	1	1	1	1	1	NA	1	1	1	1	1	1	1	1	1	1	1	1	NA	1	NA	NA	1	1	1	1	1	1	1	1	1	NA	1	1	1	NA	1	1	1	1	1	1	NA	NA	1	1	1	1
BNI198_NTS	1	1	1	1	1	1	NA	1	1	1	1	1	1	1	1	1	1	1	1	NA	1	NA	NA	1	1	1	1	1	1	1	1	1	NA	1	1	1	NA	1	1	1	1	1	1	NA	NA	1	1	1	1
BNI102_NTS	1	1	1	1	1	1	1	1	1	1	1	1	1	1	1	1	1	1	1	NA	1	1	1	1	NA	1	1	1	1	1	1	1	NA	1	1	1	1	1	1	1	1	1	1	NA	NA	1	1	1	1
BNI103_NTS	1	1	1	1	1	1	1	1	1	1	1	1	1	1	1	1	1	1	1	NA	1	1	1	1	NA	1	1	1	1	1	1	1	NA	1	1	1	1	1	1	1	1	1	1	NA	NA	1	1	1	1
BNI124_NTS	1	1	1	1	1	1	1	1	1	1	1	1	1	1	1	1	1	1	1	NA	1	1	1	1	NA	1	1	1	1	1	1	1	NA	1	1	1	1	1	1	1	1	1	1	NA	NA	1	1	1	1
BNI147_NTS	1	1	1	1	1	1	1	1	1	1	1	1	1	1	1	1	1	1	1	NA	1	1	1	1	NA	1	1	1	1	1	1	1	NA	1	1	1	1	1	1	1	1	1	1	NA	NA	1	1	1	1
BNI148_NTS	1	1	1	1	1	1	1	1	1	1	1	1	1	1	1	1	1	1	1	NA	1	1	1	1	NA	1	1	1	1	1	1	1	NA	1	1	1	1	1	1	1	1	1	1	NA	NA	1	1	1	1
BNI179_NTS	1	1	1	1	1	1	1	1	1	1	1	1	1	1	1	1	1	1	1	NA	1	NA	1	1	NA	1	1	1	1	1	1	1	NA	1	1	1	1	1	1	1	1	1	1	NA	NA	1	1	1	1
BNI180_NTS	1	1	1	1	1	1	1	1	1	1	1	1	1	1	1	1	1	1	1	NA	1	NA	1	1	NA	1	1	1	1	1	1	1	NA	1	1	1	1	1	1	1	1	1	1	NA	NA	1	1	1	1
BNI90_NTS	1	1	1	1	1	1	1	1	1	1	1	1	1	1	1	1	NA	1	1	1	1	NA	NA	1	NA	1	1	1	1	1	1	1	NA	1	1	1	1	1	1	1	1	1	1	NA	NA	1	1	1	1
BNI39_NTS	1	1	1	1	1	1	NA	1	1	NA	1	1	1	1	1	1	1	1	1	NA	NA	NA	1	1	1	1	1	1	1	1	1	1	NA	1	1	1	NA	1	1	1	1	1	1	NA	NA	1	1	1	1
BNI55_NTS	1	1	1	1	1	1	NA	1	1	NA	1	1	1	1	1	1	1	1	1	NA	NA	NA	1	1	1	1	1	1	1	1	1	1	NA	1	1	1	NA	1	1	1	1	1	1	NA	NA	1	1	1	1
BNI110_NTS	1	1	1	1	1	1	NA	1	1	NA	1	1	1	NA	1	1	1	1	1	NA	NA	NA	1	1	1	1	1	1	1	1	1	1	NA	1	1	1	NA	1	1	1	1	1	1	NA	NA	1	1	1	1
BNI153_NTS	1	1	1	1	1	1	NA	1	1	NA	1	1	1	1	1	1	1	1	1	NA	NA	NA	1	1	1	1	1	1	1	1	1	1	NA	1	1	1	NA	1	1	1	1	1	1	NA	NA	1	1	1	1
BNI208_NTS	1	1	1	1	1	1	NA	1	1	NA	1	1	1	1	1	1	1	1	1	NA	NA	NA	1	1	1	1	1	1	1	1	1	1	NA	1	1	1	NA	1	1	1	1	1	1	NA	NA	1	1	1	1
BNI104_NTS	1	1	1	1	1	1	1	1	1	1	1	1	1	1	1	1	1	1	1	1	1	NA	NA	NA	1	1	1	1	1	1	1	1	NA	1	1	1	1	1	1	1	1	1	1	NA	NA	1	1	1	1
BNI40_NTS	1	1	1	1	1	1	NA	1	1	1	NA	1	NA	1	1	1	NA	NA	1	NA	1	NA	NA	1	1	1	1	1	1	1	1	1	NA	1	1	1	1	1	1	1	1	1	1	NA	NA	1	1	1	1
BNI41_NTS	1	1	1	1	1	1	NA	1	1	1	1	1	NA	1	1	1	NA	NA	1	NA	1	NA	NA	1	1	1	1	1	1	1	1	1	NA	1	1	1	1	1	1	1	1	1	1	NA	NA	1	1	1	1
BNI42_NTS	1	1	1	1	1	1	NA	1	1	1	1	1	NA	1	1	1	NA	NA	1	NA	1	NA	NA	1	1	1	1	1	1	1	1	1	NA	1	1	1	1	1	1	1	1	1	1	NA	NA	1	1	1	1
BNI43_NTS	1	1	1	1	1	1	NA	1	1	1	1	1	NA	1	1	1	NA	NA	1	NA	1	NA	NA	1	1	1	1	1	1	1	1	1	NA	1	1	1	1	1	1	1	1	1	1	NA	NA	1	1	1	1
BNI50_NTS	1	1	1	1	1	1	NA	1	1	1	1	1	NA	1	1	1	NA	NA	1	NA	1	NA	NA	1	1	1	1	1	1	1	1	1	NA	1	1	1	1	1	1	1	1	1	1	NA	NA	1	1	1	1
BNI80_NTS	1	1	1	1	1	1	NA	1	1	NA	1	1	NA	1	1	1	1	1	1	NA	NA	1	1	NA	1	1	1	1	1	1	1	1	NA	1	1	1	1	1	1	1	1	1	1	NA	NA	1	1	1	1
BNI85_NTS	1	1	1	1	1	1	NA	1	1	NA	1	1	NA	1	1	1	1	1	1	NA	NA	1	1	NA	1	1	1	1	1	1	1	1	NA	1	1	1	1	1	1	1	1	1	1	NA	NA	1	1	1	1
BNI99_NTS	1	1	1	1	1	1	NA	1	1	NA	NA	1	NA	1	1	1	1	1	1	NA	1	NA	1	NA	1	1	1	1	1	1	1	1	NA	1	1	1	NA	1	1	1	1	1	1	NA	NA	1	1	1	1
BNI211_NTS	1	1	1	1	1	1	NA	1	1	1	1	NA	NA	1	1	1	1	1	1	NA	1	NA	NA	1	1	1	1	1	1	1	1	1	NA	1	1	1	1	1	1	1	1	1	1	NA	NA	1	1	1	1
BNI115_NTS	1	1	1	1	1	1	NA	1	1	1	NA	1	NA	1	1	1	1	1	1	NA	NA	NA	1	1	1	1	1	1	1	1	1	1	NA	1	1	1	NA	1	1	1	1	1	1	NA	NA	1	1	1	1
BNI178_NTS	1	1	1	1	1	1	1	1	1	NA	1	1	1	1	1	1	1	1	1	NA	1	NA	1	1	NA	1	1	1	1	1	1	1	NA	1	1	1	1	1	1	1	1	1	1	NA	1	1	1	1	1
BNI187_NTS	1	1	1	1	1	1	1	1	1	NA	1	1	1	NA	1	1	1	1	1	1	1	1	1	1	1	1	1	1	1	1	1	1	NA	1	1	1	1	1	1	1	1	1	1	NA	NA	1	1	1	1
BNI120_NTS	1	1	1	1	1	1	1	1	1	1	1	1	1	1	1	1	1	1	1	1	1	1	1	1	NA	1	1	1	1	1	1	1	NA	1	1	1	1	1	1	1	1	1	1	NA	NA	1	1	1	1
BNI123_NTS	1	1	1	1	1	1	1	1	1	1	1	1	1	1	1	1	1	1	1	1	1	1	1	1	NA	1	1	1	1	1	1	1	NA	1	1	1	1	1	1	1	1	1	1	NA	NA	1	1	1	1
BNI125_NTS	1	1	1	1	1	1	1	1	1	1	1	1	1	1	1	1	1	1	1	1	1	1	1	1	NA	1	1	1	1	1	1	1	NA	1	1	1	1	1	1	1	1	1	1	NA	NA	1	1	1	1
BNI126_NTS	1	1	1	1	1	1	1	1	1	1	1	1	1	1	1	1	1	1	1	1	1	1	1	1	NA	1	1	1	1	1	1	1	NA	1	1	1	1	1	1	1	1	1	1	NA	NA	1	1	1	1
BNI127_NTS	1	1	1	1	1	1	1	1	1	1	1	1	1	1	1	1	1	1	1	1	1	1	1	1	NA	1	1	1	1	1	1	1	NA	1	1	1	1	1	1	1	1	1	1	NA	NA	1	1	1	1
BNI128_NTS	1	1	1	1	1	1	1	1	1	1	1	1	1	1	1	1	1	1	1	1	1	1	1	1	NA	1	1	1	1	1	1	1	NA	1	1	1	1	1	1	1	1	1	1	NA	NA	1	1	1	1
BNI129_NTS	1	1	1	1	1	1	1	1	1	1	1	1	1	1	1	1	1	1	1	1	1	1	1	1	NA	1	1	1	1	1	1	1	NA	1	1	1	1	1	1	1	1	1	1	NA	NA	1	1	1	1
BNI131_NTS	1	1	1	1	1	1	1	1	1	1	1	1	1	1	1	1	1	1	1	1	1	1	1	1	NA	1	1	1	1	1	1	1	NA	1	1	1	1	1	1	1	1	1	1	NA	NA	1	1	1	1
BNI132_NTS	1	1	1	1	1	1	1	1	1	1	1	1	1	1	1	1	1	1	1	1	1	1	1	1	NA	1	1	1	1	1	1	1	NA	1	1	1	1	1	1	1	1	1	1	NA	NA	1	1	1	1
BNI133_NTS	1	1	1	1	1	1	1	1	1	1	1	1	1	1	1	1	1	1	1	1	1	1	1	1	NA	1	1	1	1	1	1	1	NA	1	1	1	1	1	1	1	1	1	1	NA	NA	1	1	1	1
BNI134_NTS	1	1	1	1	1	1	1	1	1	1	1	1	1	1	1	1	1	1	1	1	1	1	1	1	NA	1	1	1	1	1	1	1	NA	1	1	1	1	1	1	1	1	1	1	NA	NA	1	1	1	1
BNI135_NTS	1	1	1	1	1	1	1	1	1	1	1	1	1	1	1	1	1	1	1	1	1	1	1	1	NA	1	1	1	1	1	1	1	NA	1	1	1	1	1	1	1	1	1	1	NA	NA	1	1	1	1
BNI136_NTS	1	1	1	1	1	1	1	1	1	1	1	1	1	1	1	1	1	1	1	1	1	1	1	1	NA	1	1	1	1	1	1	1	NA	1	1	1	1	1	1	1	1	1	1	NA	NA	1	1	1	1
BNI137_NTS	1	1	1	1	1	1	1	1	1	1	1	1	1	1	1	1	1	1	1	1	1	1	1	1	NA	1	1	1	1	1	1	1	NA	1	1	1	1	1	1	1	1	1	1	NA	NA	1	1	1	1
BNI138_NTS	1	1	1	1	1	1	1	1	1	1	1	1	1	1	1	1	1	1	1	1	1	1	1	1	NA	1	1	1	1	1	1	1	NA	1	1	1	1	1	1	1	1	1	1	NA	NA	1	1	1	1
BNI139_NTS	1	1	1	1	1	1	1	1	1	1	1	1	1	1	1	1	1	1	1	1	1	1	1	1	NA	1	1	1	1	1	1	1	NA	1	1	1	1	1	1	1	1	1	1	NA	NA	1	1	1	1
BNI140_NTS	1	1	1	1	1	1	1	1	1	1	1	1	1	1	1	1	1	1	1	1	1	1	1	1	NA	1	1	1	1	1	1	1	NA	1	1	1	1	1	1	1	1	1	1	NA	NA	1	1	1	1
BNI165_NTS	1	1	1	1	1	1	1	1	1	1	1	1	1	1	1	1	1	1	1	1	1	1	1	1	NA	1	1	1	1	1	1	1	NA	1	1	1	1	1	1	1	1	1	1	NA	NA	1	1	1	1
BNI166_NTS	1	1	1	1	1	1	1	1	1	1	1	1	1	1	1	1	1	1	1	1	1	1	1	1	NA	1	1	1	1	1	1	1	NA	1	1	1	1	1	1	1	1	1	1	NA	NA	1	1	1	1
BNI170_NTS	1	1	1	1	1	1	1	1	1	1	1	1	1	1	1	1	1	1	1	1	1	1	1	1	NA	1	1	1	1	1	1	1	NA	1	1	1	1	1	1	1	1	1	1	NA	NA	1	1	1	1
BNI172_NTS	1	1	1	1	1	1	1	1	1	1	1	1	1	1	1	1	1	1	1	1	1	1	1	1	NA	1	1	1	1	1	1	1	NA	1	1	1	1	1	1	1	1	1	1	NA	NA	1	1	1	1
BNI173_NTS	1	1	1	1	1	1	1	1	1	1	1	1	1	1	1	1	1	1	1	1	1	1	1	1	NA	1	1	1	1	1	1	1	NA	1	1	1	1	1	1	1	1	1	1	NA	NA	1	1	1	1
BNI174_NTS	1	1	1	1	1	1	1	1	1	1	1	1	1	1	1	1	1	1	1	1	1	1	1	1	NA	1	1	1	1	1	1	1	NA	1	1	1	1	1	1	1	1	1	1	NA	NA	1	1	1	1
BNI175_NTS	1	1	1	1	1	1	1	1	1	1	1	1	1	1	1	1	1	1	1	1	1	1	1	1	NA	1	1	1	1	1	1	1	NA	1	1	1	1	1	1	1	1	1	1	NA	NA	1	1	1	1
BNI130_NTS	1	1	1	1	1	1	1	1	1	1	1	1	1	1	1	1	1	1	1	1	1	1	1	1	NA	1	1	1	1	1	1	1	NA	1	1	1	1	1	1	1	1	1	1	NA	NA	1	1	1	1
BNI92_NTS	1	1	1	1	1	1	1	1	1	1	1	NA	NA	1	1	1	1	1	1	1	1	NA	NA	NA	NA	1	1	1	1	1	1	1	NA	1	1	1	1	1	1	1	1	1	1	NA	NA	1	1	1	1
BNI93_NTS	1	1	1	1	1	1	1	1	1	1	1	NA	NA	1	1	1	1	1	1	1	1	NA	NA	NA	NA	1	1	1	1	1	1	1	NA	1	1	1	1	1	1	1	1	1	1	NA	NA	1	1	1	1
BNI44_NTS	1	1	1	1	1	1	1	1	1	1	1	1	1	1	1	1	1	1	1	1	1	NA	NA	1	NA	1	1	1	1	1	1	1	NA	1	1	1	1	1	1	1	1	1	1	NA	NA	1	1	1	1
BNI95_NTS	1	1	1	1	1	1	1	1	1	1	1	1	1	1	1	1	1	1	1	1	1	NA	NA	1	NA	1	1	1	1	1	1	1	NA	1	1	1	1	1	1	1	1	1	1	1	NA	1	1	1	1
BNI145_NTS	1	1	1	1	1	1	NA	1	1	1	1	1	1	1	1	1	NA	NA	1	NA	NA	1	1	1	1	1	1	1	1	1	1	1	NA	1	1	1	1	1	1	1	1	1	1	NA	NA	1	1	1	1
BNI51_NTS	1	1	1	1	1	1	1	1	1	NA	1	1	1	1	1	1	1	1	1	NA	NA	NA	1	1	1	1	1	1	1	1	1	1	NA	1	1	1	NA	1	1	1	1	1	1	NA	NA	1	1	1	1
BNI79_NTS	1	1	1	1	1	1	1	1	1	NA	1	1	1	1	1	1	1	1	1	NA	NA	NA	1	1	1	1	1	1	1	1	1	1	NA	1	1	1	NA	1	1	1	1	1	1	NA	NA	1	1	1	1
BNI98_NTS	NA	NA	NA	NA	NA	NA	NA	NA	NA	NA	NA	NA	NA	NA	NA	NA	NA	NA	NA	NA	NA	NA	NA	NA	NA	1	1	1	1	1	1	1	NA	1	1	1	NA	1	1	1	1	1	1	1	NA	1	1	1	1
BNI91_NTS	NA	NA	NA	NA	NA	NA	NA	NA	NA	NA	NA	NA	NA	NA	NA	NA	NA	NA	NA	NA	NA	NA	NA	NA	NA	1	1	1	1	1	1	1	NA	1	1	1	NA	1	1	1	1	1	1	NA	NA	1	1	1	NA
BNI94_NTS	NA	NA	NA	NA	NA	NA	NA	NA	NA	NA	NA	NA	NA	NA	NA	NA	NA	NA	NA	NA	NA	NA	NA	NA	NA	1	1	1	1	1	1	1	NA	1	1	1	NA	1	1	1	1	1	1	NA	NA	1	1	1	NA
BNI121_NTS	1	1	1	1	1	1	NA	1	1	1	1	1	NA	1	1	1	NA	NA	1	NA	1	NA	NA	1	1	1	1	1	1	1	1	1	NA	1	1	1	NA	1	1	1	1	1	1	NA	NA	1	1	1	1
BNI167_NTS	1	1	1	1	1	1	NA	1	1	1	1	1	NA	1	1	1	NA	NA	1	NA	1	NA	NA	1	1	1	1	1	1	1	1	1	NA	1	1	1	NA	1	1	1	1	1	1	NA	NA	1	1	1	1
BNI214_NTS	1	1	1	1	1	1	1	1	1	1	1	1	1	1	1	1	1	1	1	NA	1	1	1	1	NA	1	1	1	1	1	1	1	NA	1	1	1	1	1	1	1	1	1	1	NA	NA	1	1	1	1
BNI154_NTS	1	1	1	1	1	1	NA	1	1	1	1	1	1	1	1	1	NA	NA	1	NA	NA	NA	NA	1	1	1	1	1	1	1	1	1	NA	1	1	1	NA	1	1	1	1	1	1	NA	NA	1	1	1	1
BNI217_NTS	1	1	1	1	1	1	NA	1	1	1	1	1	1	1	1	1	NA	NA	1	NA	NA	NA	NA	NA	1	1	1	1	1	1	1	1	NA	1	1	1	NA	1	1	1	1	1	1	NA	NA	1	1	1	1
BNI219_NTS	1	1	1	1	1	1	NA	1	1	1	1	1	1	1	1	1	NA	NA	1	NA	NA	NA	NA	NA	1	1	1	1	1	1	1	1	NA	1	1	1	NA	1	1	1	1	1	1	NA	NA	1	1	1	1
BNI181_NTS	1	1	1	1	1	1	NA	1	1	1	1	1	NA	1	1	1	1	1	1	NA	1	NA	NA	1	1	1	1	1	1	1	1	1	NA	1	1	1	1	1	1	1	1	1	1	NA	NA	1	1	1	1
BNI45_NTS	1	1	1	1	1	1	NA	1	1	1	1	1	1	1	1	1	1	1	1	NA	NA	1	1	NA	1	1	1	1	1	1	1	1	NA	1	1	1	NA	1	1	1	1	1	1	NA	NA	1	1	1	1
BNI76_NTS	1	1	1	1	1	1	NA	1	1	1	1	1	1	1	1	1	1	1	1	NA	NA	1	1	NA	1	1	1	1	1	1	1	1	NA	1	1	1	NA	1	1	1	1	1	1	NA	NA	1	1	1	1
BNI216_NTS	1	1	1	1	1	1	NA	1	1	1	1	1	1	1	1	1	1	1	1	NA	NA	1	1	NA	1	1	1	1	1	1	1	1	NA	1	1	1	NA	1	1	1	1	1	1	NA	NA	1	1	1	1
BNI86_NTS	1	1	1	1	1	1	1	1	1	1	1	1	1	1	1	1	1	1	1	NA	1	NA	NA	1	NA	1	1	1	1	1	1	1	NA	1	1	1	1	1	1	1	1	1	1	NA	NA	1	1	1	1
BNI152_NTS	1	1	1	1	1	1	NA	1	1	1	1	1	1	1	1	1	1	1	1	1	NA	1	1	NA	1	1	1	1	1	1	1	1	NA	1	1	1	NA	1	1	1	1	1	1	NA	NA	1	1	1	1
BNI82_NTS	1	1	1	1	1	1	1	1	1	1	1	1	1	1	1	1	NA	1	1	NA	1	1	1	1	NA	1	1	1	1	1	1	1	NA	1	1	1	1	1	1	1	1	1	1	NA	NA	1	1	1	1
BNI210_NTS	1	1	1	1	1	1	1	1	1	NA	1	1	1	1	1	1	1	1	1	NA	1	NA	NA	1	NA	1	1	1	1	1	1	1	NA	1	1	1	1	1	1	1	1	1	1	NA	NA	1	1	1	1
BNI38_NTS	1	1	1	1	1	1	1	1	1	1	1	1	1	1	1	1	NA	NA	1	1	1	1	1	1	NA	1	1	1	1	1	1	1	NA	1	1	1	1	1	1	1	1	1	1	NA	NA	1	1	1	1
BNI53_NTS	1	1	1	1	1	1	1	1	1	1	1	1	1	1	1	1	NA	NA	1	1	1	1	1	1	NA	1	1	1	1	1	1	1	NA	1	1	1	1	1	1	1	1	1	1	NA	NA	1	1	1	1
BNI57_NTS	1	1	1	1	1	1	1	1	1	1	1	1	1	1	1	1	NA	NA	1	1	1	1	1	1	NA	1	1	1	1	1	1	1	NA	1	1	1	1	1	1	1	1	1	1	NA	NA	1	1	1	1
BNI58_NTS	1	1	1	1	1	1	1	1	1	1	1	1	1	1	1	1	NA	NA	1	1	1	1	1	1	NA	1	1	1	1	1	1	1	NA	1	1	1	1	1	1	1	1	1	1	NA	NA	1	1	1	1
BNI59_NTS	1	1	1	1	1	1	1	1	1	1	1	1	1	1	1	1	NA	NA	1	1	1	1	1	1	NA	1	1	1	1	1	1	1	NA	1	1	1	1	1	1	1	1	1	1	NA	NA	1	1	1	1
BNI60_NTS	1	1	1	1	1	1	1	1	1	1	1	1	1	1	1	1	NA	NA	1	1	1	1	1	1	NA	1	1	1	1	1	1	1	NA	1	1	1	1	1	1	1	1	1	1	NA	NA	1	1	1	1
BNI61_NTS	1	1	1	1	1	1	1	1	1	1	1	1	1	1	1	1	NA	NA	1	1	1	1	1	1	NA	1	1	1	1	1	1	1	NA	1	1	1	1	1	1	1	1	1	1	NA	NA	1	1	1	1
BNI62_NTS	1	1	1	1	1	1	1	1	1	1	1	1	1	1	1	1	NA	NA	1	1	1	1	1	1	NA	1	1	1	1	1	1	1	NA	1	1	1	1	1	1	1	1	1	1	NA	NA	1	1	1	1
BNI63_NTS	1	1	1	1	1	1	1	1	1	1	1	1	1	1	1	1	NA	NA	1	1	1	1	1	1	NA	1	1	1	1	1	1	1	NA	1	1	1	1	1	1	1	1	1	1	NA	NA	1	1	1	1
BNI64_NTS	1	1	1	1	1	1	1	1	1	1	1	1	1	1	1	1	NA	NA	1	1	1	1	1	1	NA	1	1	1	1	1	1	1	NA	1	1	1	1	1	1	1	1	1	1	NA	NA	1	1	1	1
BNI155_NTS	1	1	1	1	1	1	1	1	1	1	1	1	1	1	1	1	NA	NA	1	1	1	1	1	1	NA	1	1	1	1	1	1	1	NA	1	1	1	1	1	1	1	1	1	1	NA	NA	1	1	1	1
BNI182_NTS	1	1	1	1	1	1	1	1	1	1	1	1	1	1	1	1	NA	NA	1	1	1	1	1	1	NA	1	1	1	1	1	1	1	NA	1	1	1	1	1	1	1	1	1	1	NA	NA	1	1	1	1
BNI190_NTS	1	1	1	1	1	1	1	1	1	1	1	1	1	1	1	1	NA	NA	1	1	1	1	1	1	NA	1	1	1	1	1	1	1	NA	1	1	1	1	1	1	1	1	1	1	NA	NA	1	1	1	1
BNI192_NTS	1	1	1	1	1	1	1	1	1	1	1	1	1	1	1	1	NA	NA	1	1	1	1	1	1	NA	1	1	1	1	1	1	1	NA	1	1	1	1	1	1	1	1	1	1	NA	NA	1	1	1	1
BNI97_NTS	1	1	1	1	1	1	NA	1	1	1	1	1	1	1	1	1	NA	NA	1	NA	NA	1	1	1	NA	1	1	1	1	1	1	1	NA	1	1	1	1	1	1	1	1	1	1	NA	NA	1	1	1	1
BNI47_NTS	1	1	1	1	1	1	NA	1	1	NA	1	NA	NA	1	1	1	1	1	1	NA	NA	1	1	1	1	1	1	1	1	1	1	1	NA	1	1	1	1	1	1	1	1	1	1	NA	NA	1	1	1	1
BNI77_NTS	1	1	1	1	1	1	NA	1	1	NA	1	NA	NA	1	1	1	1	1	1	NA	NA	1	1	1	1	1	1	1	1	1	1	1	NA	1	1	1	1	1	1	1	1	1	1	NA	NA	1	1	1	1
BNI78_NTS	1	1	1	1	1	1	NA	1	1	NA	1	NA	NA	1	1	1	1	1	1	NA	NA	1	1	1	1	1	1	1	1	1	1	1	NA	1	1	1	1	1	1	1	1	1	1	NA	NA	1	1	1	1
BNI194_NTS	1	1	1	1	1	1	NA	1	1	1	1	1	1	1	1	1	1	1	1	NA	1	NA	NA	1	1	1	1	1	1	1	1	1	NA	1	1	1	NA	1	1	1	1	1	1	NA	NA	1	1	1	1
BNI212_NTS	1	1	1	1	1	1	NA	1	1	1	1	1	1	1	1	1	1	1	1	NA	1	NA	NA	1	1	1	1	1	1	1	1	1	NA	1	1	1	NA	1	1	1	1	1	1	NA	NA	1	1	1	1
BNI161_NTS	1	1	1	1	1	1	NA	1	1	1	1	1	1	1	1	1	1	1	1	NA	1	NA	1	1	NA	1	1	1	1	1	1	1	NA	1	1	1	NA	1	1	1	1	1	1	NA	NA	1	1	1	1
BNI199_NTS	1	1	1	1	1	1	NA	1	1	1	1	1	1	1	1	1	1	1	1	NA	1	1	1	1	NA	1	1	1	1	1	1	1	NA	1	1	1	NA	1	1	1	1	1	1	NA	NA	1	1	1	1
BNI200_NTS	1	1	1	1	1	1	NA	1	1	1	1	1	1	1	1	1	1	NA	1	NA	1	NA	1	1	NA	1	1	1	1	1	1	1	NA	1	1	1	NA	1	1	1	1	1	1	NA	NA	1	1	1	1
BNI117_NTS	1	1	1	1	1	1	1	1	1	NA	1	1	1	1	1	1	1	1	1	NA	NA	NA	NA	1	1	1	1	1	1	1	1	1	NA	1	1	1	1	1	1	1	1	1	1	NA	NA	1	1	1	1
BNI100_NTS	1	1	1	1	1	1	1	1	1	1	1	1	1	1	1	1	1	1	1	NA	1	NA	NA	1	NA	1	1	1	1	1	1	1	NA	1	1	1	1	1	1	1	1	1	1	NA	NA	1	1	1	1
BNI220_NTS	1	1	1	1	1	1	1	1	1	1	1	NA	NA	1	1	1	1	1	1	NA	NA	1	1	1	NA	1	1	1	1	1	1	1	NA	1	1	1	1	1	1	1	1	1	1	NA	NA	1	1	1	1
BNI221_NTS	1	1	1	1	1	1	1	1	1	1	1	NA	NA	1	1	1	1	NA	1	NA	NA	1	1	1	NA	1	1	1	NA	1	1	1	NA	1	1	1	1	1	1	1	1	1	1	NA	NA	1	1	1	1
BNI111_NTS	1	1	1	1	1	1	1	1	1	NA	1	1	1	1	1	1	1	1	1	NA	1	1	1	NA	NA	1	1	1	1	1	1	1	NA	1	1	1	1	1	1	1	1	1	1	NA	NA	1	1	1	1
BNI109_NTS	1	1	1	1	1	1	NA	1	1	1	1	1	NA	1	1	1	1	1	1	NA	NA	1	1	1	1	1	1	1	1	1	1	1	NA	1	1	1	1	1	1	1	1	1	1	NA	NA	1	1	1	1
BNI112_NTS	1	1	1	1	1	1	NA	1	1	1	1	1	NA	1	1	1	1	1	1	NA	NA	1	1	1	1	1	1	1	1	1	1	1	NA	1	1	1	1	1	1	1	1	1	1	NA	NA	1	1	1	1
BNI156_NTS	1	1	1	1	1	1	NA	1	1	1	1	1	NA	1	1	1	1	1	1	NA	NA	1	1	1	1	1	1	1	1	1	1	1	NA	1	1	1	1	1	1	1	1	1	1	NA	NA	1	1	1	1
BNI186_NTS	1	1	1	1	1	1	NA	1	1	1	NA	1	NA	1	1	1	1	1	1	NA	NA	1	1	1	1	1	1	1	1	1	1	1	NA	1	1	1	1	1	1	1	1	1	1	NA	NA	1	1	1	1
BNI189_NTS	1	1	1	1	1	1	NA	1	1	1	NA	1	NA	1	1	1	1	1	1	NA	NA	1	1	1	1	1	1	1	1	1	1	1	NA	1	1	1	1	1	1	1	1	1	1	NA	NA	1	1	1	1
BNI108_NTS	1	1	1	1	1	1	NA	1	1	1	1	1	NA	1	1	1	1	1	1	NA	1	1	1	NA	1	1	1	1	1	1	1	1	NA	1	1	1	1	1	1	1	1	1	1	NA	NA	1	1	1	1
BNI52_NTS	1	1	1	1	1	1	1	1	1	1	1	1	1	1	1	1	1	1	1	1	1	NA	NA	1	NA	1	1	1	1	1	1	1	NA	1	1	1	1	1	1	1	1	1	1	NA	NA	1	1	1	1
BNI118_NTS	1	1	1	1	1	1	1	1	1	1	NA	1	1	1	1	1	1	1	1	1	1	NA	NA	1	NA	1	1	1	1	1	1	1	NA	1	1	1	1	1	1	1	1	1	1	NA	NA	1	1	1	1
BNI158_NTS	1	1	1	1	1	1	1	1	1	1	1	1	1	1	1	1	1	1	1	1	1	NA	NA	1	NA	1	1	1	1	1	1	1	NA	1	1	1	1	1	1	1	1	1	1	NA	NA	1	1	1	1
BNI159_NTS	1	1	1	1	1	1	1	1	1	1	1	1	NA	1	1	1	1	1	1	1	1	NA	NA	1	NA	1	1	1	1	1	1	1	NA	1	1	1	1	1	1	1	1	1	1	NA	NA	1	1	1	1
BNI193_NTS	1	1	1	1	1	1	1	1	1	1	NA	1	NA	1	1	1	1	1	1	1	1	NA	NA	1	NA	1	1	1	1	1	1	1	NA	1	1	1	1	1	1	1	1	1	1	NA	NA	1	1	1	1
BNI195_NTS	1	1	1	1	1	1	1	1	1	1	1	1	1	1	1	1	1	1	1	1	1	NA	NA	1	NA	1	1	1	1	1	1	1	NA	1	1	1	1	1	1	1	1	1	1	NA	NA	1	1	1	1
BNI46_NTS	1	1	1	1	1	1	NA	1	1	1	1	1	1	1	1	1	NA	NA	1	1	NA	NA	NA	1	1	1	1	1	1	1	1	1	NA	1	1	1	1	1	1	1	1	1	1	NA	NA	1	1	1	1
BNI171_NTS	1	1	1	1	1	1	NA	1	1	1	NA	1	1	1	1	1	NA	NA	1	NA	NA	NA	NA	1	1	1	1	1	1	1	1	1	NA	1	1	1	NA	1	1	1	1	1	1	NA	NA	1	1	1	1
BNI176_NTS	1	1	1	1	1	1	NA	1	1	1	NA	1	1	1	1	1	NA	NA	1	NA	NA	1	1	1	1	1	1	1	1	1	1	1	NA	1	1	1	NA	1	1	1	1	1	1	NA	NA	1	1	1	1
BNI116_NTS	1	1	1	1	1	1	NA	1	1	NA	1	1	1	1	1	1	1	1	1	NA	1	1	1	1	NA	1	1	1	1	1	1	1	NA	1	1	1	1	1	1	1	1	1	1	NA	NA	1	1	1	1
BNI56_NTS	1	1	1	1	1	1	1	1	1	1	1	1	1	1	1	1	1	1	1	NA	1	NA	NA	1	NA	1	1	1	1	1	1	1	NA	1	1	1	1	1	1	1	1	1	1	NA	NA	1	1	1	1
BNI163_NTS	1	1	1	1	1	1	NA	1	1	1	1	1	1	1	1	1	NA	NA	1	NA	NA	NA	1	1	1	1	1	1	1	1	1	1	NA	1	1	1	1	1	1	1	1	1	1	1	NA	1	1	1	1
BNI201_NTS	1	1	1	1	1	1	NA	1	1	1	1	1	1	1	1	1	NA	NA	1	NA	NA	NA	1	1	1	1	1	1	1	1	1	1	NA	1	1	1	1	1	1	1	1	1	1	1	NA	1	1	1	1
BNI202_NTS	1	1	1	1	1	1	NA	1	1	1	1	1	1	1	1	1	NA	NA	1	NA	NA	NA	1	1	1	1	1	1	1	1	1	1	NA	1	1	1	1	1	1	1	1	1	1	1	NA	1	1	1	1
BNI203_NTS	1	1	1	1	1	1	NA	1	1	1	1	1	1	1	1	1	NA	NA	NA	NA	NA	NA	1	1	1	1	1	1	1	1	1	1	NA	1	1	1	1	1	1	1	1	1	1	1	NA	1	1	1	1
BNI204_NTS	1	1	1	1	1	1	NA	1	1	1	1	1	1	1	1	1	NA	NA	1	NA	NA	NA	1	1	1	1	1	1	1	1	1	1	NA	1	1	1	1	1	1	1	1	1	1	1	NA	1	1	1	1
BNI205_NTS	1	1	1	1	1	1	NA	1	1	1	1	1	1	NA	1	NA	NA	NA	1	NA	NA	NA	1	1	1	1	1	1	1	1	1	1	NA	1	1	1	1	1	1	1	1	1	1	1	NA	1	1	1	1
BNI209_NTS	1	1	1	1	1	1	1	1	1	1	1	1	NA	1	1	1	1	1	1	NA	1	1	1	1	NA	1	1	1	1	1	1	1	NA	1	1	1	1	1	1	1	1	1	1	NA	NA	1	1	1	1
BNI177_NTS	1	1	1	1	1	1	NA	1	1	1	1	1	1	1	1	1	NA	NA	1	1	1	1	1	1	1	1	1	1	1	1	1	1	NA	1	1	1	NA	1	1	1	1	1	1	NA	NA	1	1	1	1
BNI168_NTS	1	1	1	1	1	1	NA	1	1	1	1	1	1	1	1	1	NA	NA	1	NA	1	NA	NA	1	1	1	1	1	1	1	1	1	NA	1	1	1	NA	1	1	1	1	1	1	NA	NA	1	1	1	1
BNI218_NTS	1	1	1	1	1	1	NA	1	1	1	1	NA	NA	1	1	1	1	NA	1	NA	NA	NA	1	NA	NA	1	1	1	1	1	1	1	NA	NA	NA	NA	NA	NA	NA	1	NA	NA	1	NA	NA	1	NA	8	1
BNI144_NTS	1	1	1	1	1	1	NA	1	1	NA	1	NA	1	1	1	1	1	1	1	NA	NA	NA	NA	NA	NA	1	1	1	1	1	1	1	NA	NA	NA	NA	NA	NA	NA	1	NA	NA	1	NA	NA	1	1	1	1
BNI122_NTS	1	1	1	1	1	1	NA	1	1	1	1	1	NA	1	1	1	1	1	1	1	1	NA	NA	NA	1	1	1	1	1	1	1	1	1	1	1	1	NA	1	1	1	1	1	1	NA	NA	1	1	1	1
BNI164_NTS	1	1	1	1	1	1	NA	1	1	1	1	1	NA	1	1	1	1	1	1	1	1	NA	NA	NA	1	1	1	1	1	1	1	1	1	1	1	1	NA	1	1	1	1	1	1	NA	NA	1	1	1	1
BNI157_NTS	1	1	1	1	1	1	NA	1	1	1	1	1	1	1	1	1	NA	NA	1	NA	1	1	1	1	NA	1	1	1	1	1	1	1	NA	1	1	1	1	1	1	1	1	1	1	NA	NA	1	1	1	1
BNI188_NTS	1	1	1	1	1	1	NA	1	1	1	1	1	1	1	1	1	NA	NA	1	NA	1	1	1	1	NA	1	1	1	1	1	1	1	NA	1	1	1	1	1	1	1	1	1	1	NA	NA	1	1	1	1
BNI114_NTS	1	1	1	1	1	1	1	1	1	1	1	1	1	1	1	1	1	1	1	NA	NA	NA	NA	1	NA	1	1	1	1	1	1	1	NA	1	1	1	1	1	1	1	1	1	1	NA	NA	1	1	1	1
BNI96_NTS	1	1	1	1	1	1	1	1	1	1	1	1	1	1	1	1	1	1	1	1	1	NA	NA	1	NA	1	1	1	1	1	1	1	NA	1	1	1	1	1	1	1	1	1	1	NA	NA	1	1	1	1
BNI162_NTS	NA	NA	NA	NA	NA	NA	NA	NA	NA	NA	NA	NA	NA	NA	NA	NA	NA	NA	NA	NA	NA	NA	NA	NA	NA	1	1	1	1	1	1	1	NA	NA	NA	NA	NA	NA	NA	1	NA	NA	1	NA	NA	1	1	1	1
BNI206_NTS	NA	NA	NA	NA	NA	NA	NA	NA	NA	NA	NA	NA	NA	NA	NA	NA	NA	NA	NA	NA	NA	NA	NA	NA	NA	1	1	1	1	1	1	1	NA	NA	NA	NA	NA	NA	NA	1	NA	NA	1	NA	NA	1	1	1	1
BNI183_NTS	1	1	1	1	1	1	NA	1	1	1	1	1	1	1	1	1	NA	NA	1	1	1	1	1	1	1	1	1	1	1	1	1	1	NA	1	1	1	NA	1	1	1	1	1	1	NA	NA	1	1	1	1
BNI184_NTS	1	1	1	1	1	1	NA	1	1	1	1	1	1	1	1	1	NA	NA	1	1	1	1	1	1	1	1	1	1	1	1	1	1	NA	1	1	1	NA	1	1	1	1	1	1	NA	NA	1	1	1	1
BNI185_NTS	1	1	1	1	1	1	NA	1	1	1	1	1	1	1	1	1	NA	NA	1	1	1	1	1	1	1	1	1	1	1	1	1	1	NA	1	1	1	NA	1	1	1	1	1	1	NA	NA	1	1	1	1
BNI113_NTS	1	1	1	1	1	1	NA	1	1	NA	1	1	1	1	1	1	1	1	1	1	1	1	1	1	NA	1	1	1	1	1	1	1	NA	1	1	1	1	1	1	1	1	1	1	NA	NA	1	1	1	1
BNI191_NTS	1	1	1	1	1	1	NA	1	1	NA	1	1	1	1	1	1	1	1	1	1	1	1	1	1	NA	1	1	1	1	1	1	1	NA	1	1	1	1	1	1	1	1	1	1	NA	NA	1	1	1	1
BNI54_NTS	1	1	1	1	1	1	NA	1	1	NA	1	1	1	1	1	1	1	1	1	NA	1	1	1	1	NA	1	1	1	1	1	1	1	NA	1	1	1	1	1	1	1	1	1	1	NA	NA	1	1	1	1
BNI49_NTS	1	1	1	1	1	1	NA	1	1	NA	1	1	NA	1	1	1	1	NA	1	NA	NA	1	1	1	NA	1	1	1	1	1	1	1	NA	1	1	1	1	1	1	1	1	1	1	NA	NA	1	1	1	1
BNI30_NTS	1	1	1	1	1	1	1	1	1	1	1	1	1	1	1	1	1	1	1	NA	1	NA	NA	1	NA	1	1	1	1	1	1	1	NA	1	1	1	1	1	1	1	1	1	1	1	NA	1	1	1	1
BNI119_NTS	1	1	1	1	1	1	1	1	1	1	1	1	1	1	1	1	1	1	1	NA	1	NA	NA	1	NA	1	1	1	1	1	1	1	NA	1	1	1	1	1	1	1	1	1	1	NA	NA	1	1	1	1
BNI151_NTS	1	1	1	1	1	1	1	1	1	1	1	1	1	1	1	1	1	1	1	NA	1	NA	NA	1	NA	1	1	1	1	1	1	1	NA	1	1	1	1	1	1	1	1	1	1	NA	NA	1	1	1	1
BNI213_NTS	1	1	1	1	1	1	1	1	1	1	1	1	1	1	1	1	1	1	1	NA	1	NA	NA	1	NA	1	1	1	1	1	1	1	NA	1	1	1	1	1	1	1	1	1	1	NA	NA	1	1	1	1
BNI169_NTS	1	1	1	1	1	1	1	1	1	1	1	1	1	1	1	1	1	1	1	1	1	1	1	1	NA	1	1	1	1	1	1	1	NA	1	1	1	1	1	1	1	1	1	1	NA	NA	1	1	1	1
BNI207_NTS	1	1	1	1	1	1	1	1	1	1	1	1	1	1	1	1	1	1	1	1	1	NA	NA	1	NA	1	1	1	1	1	1	1	NA	1	1	1	1	1	1	1	1	1	1	1	NA	1	1	1	1
Number of VF's	212	202	202	202	202	202	197	202	202	173	191	179	154	199	200	199	157	151	196	196	156	131	152	198	66	222	222	222	221	222	222	222	2	218	218	217	218	218	218	221	222	218	222	9	15	222	218	222	220
Precentage of VF's	95.4955	90.991	90.991	90.991	90.991	90.991	88.7387	90.991	90.991	77.9279	86.036	80.6306	69.3694	89.6396	90.0901	89.6396	70.7207	68.018	88.2883	88.2883	70.2703	59.009	68.4685	89.1892	29.7297	100	100	100	99.5495	100	100	100	0.900901	98.1982	98.1982	97.7477	98.1982	98.1982	98.1982	99.5495	100	98.1982	100	4.05405	6.75676	100	98.1982	100	99.0991
[truncated: 128 more columns]

## Sheet: S2_VFDB_categories
Supplementary table 2: VFDB virulence factor categories
Categories	N	percent
Adherence	32	18.4971
Antimicrobial	2	1.15607
Effector	112	64.7399
Exotoxin	5	2.89017
Immune	2	1.15607
Nutritional/Metabolic	13	7.51445
Regulation	6	3.46821
Stress	1	0.578035
	173	100

## Sheet: S3_Plasmids
Supplementary table S3: Plasmds identified with the mob-suite software
sampleID			ST	num_contigs	size	rep_type(s)	rep_type_accession(s)	relaxase_type(s)	relaxase_type_accession(s)	mpf_type	mpf_type_accession(s)	orit_type(s)	orit_accession(s)	predicted_mobility	mash_nearest_neighbor	mash_neighbor_distance
BNI1_NTS	AB461	11	3	58007	IncFIB,IncFII	000101__NZ_CP012345_00042,000114__CP015527	-	-	MPF_F	NC_019002_00076,NC_019094_00090,NC_019002_00072,NC_022651_00077	-	-	non-mobilizable	CP018650	0.000557238
BNI2_NTS	AB461	11	4	58944	IncFIB,IncFII	000101__NZ_CP012345_00042,000114__CP015527	-	-	MPF_F	NC_019002_00076,NC_019094_00090,NC_019002_00072,NC_022651_00077	-	-	non-mobilizable	HG970000	0.000167546
BNI2_NTS	AC120	11	1	10838	IncQ1	000192__AM183225_00009	MOBQ	CP022499	-	-	MOBQ	CP016527	mobilizable	CP030774	0.00328537
BNI3_NTS	AB461	11	4	59008	IncFIB,IncFII	000101__NZ_CP012345_00042,000114__CP015527	-	-	MPF_F	NC_019002_00076,NC_019094_00090,NC_019002_00072,NC_022651_00077	-	-	non-mobilizable	CP018650	0.000143503
BNI4_NTS	AA372	1479	1	53587	IncI2	AP017614	MOBP	NC_022520_00030	MPF_T	NC_019039_00065,NC_020270_00063,NC_019039_00052,NC_019039_00051,NC_020270_00058	-	-	conjugative	CP042249	0.0117112
BNI5_NTS	AB461	11	3	58160	IncFIB,IncFII	000101__NZ_CP012345_00042,000114__CP015527	-	-	MPF_F	NC_019002_00076,NC_019094_00090,NC_019002_00072,NC_022651_00077	-	-	non-mobilizable	CP018650	0.000557238
BNI6_NTS	AB461	11	3	71597	IncI-gamma/K1	CP003290	-	-	MPF_F	NC_019002_00076,NC_019094_00090,NC_019002_00072,NC_022651_00077	-	-	non-mobilizable	LN879484	0.0204789
BNI7_NTS	AB461	11	2	59181	IncFIB,IncFII	000101__NZ_CP012345_00042,000114__CP015527	-	-	MPF_F	NC_019002_00076,NC_019094_00090,NC_019002_00072,NC_022651_00077	-	-	non-mobilizable	HG970000	7.15897e-05
BNI7_NTS	AC120	11	1	11046	IncQ1	000192__AM183225_00009	MOBQ	CP022499	-	-	MOBQ	CP016527	mobilizable	CP025338	0.000361208
BNI8_NTS	AA162	313	1	4593	ColRNAI_rep_cluster_1857	GQ470395_00001	MOBP	NC_014003_00004	-	-	MOBP	NZ_CP011065	mobilizable	CP011433	0.000409992
BNI8_NTS	AB460	313	6	111874	IncFIB,IncFII,IncQ1	000101__NZ_CP012345_00042,000114__CP015527,000195__NC_013728_00014	MOBF	NC_007208_00043	MPF_F	NC_003277_00107,NC_019112_00045,NC_017054_00100,NC_017054_00098,NC_017054_00096,NC_017054_00095,NC_019112_00063,NC_019094_00090,NC_019002_00072,NC_022651_00077,NZ_CM001063_00039,NC_013437_00116	-	-	conjugative	NC_013437	0.000780658
BNI8_NTS	AF757	313	1	1975	-	-	-	-	-	-	-	-	non-mobilizable	CP021466	0.000680979
BNI9_NTS	AB460	19	2	93227	IncFIB,IncFII	000101__NZ_CP012345_00042,000114__CP015527	MOBF	CP017618_00114	MPF_F	NC_003277_00107,NC_019112_00045,NC_017054_00100,NC_017054_00098,NC_017054_00096,NC_017054_00095,NC_019112_00063,NC_019094_00090,NC_019002_00072,NC_022651_00077,NC_021155_00062,NC_013437_00116	-	-	conjugative	CP039718	0.000191626
BNI10_NTS	AB058	313	1	2556	ColRNAI_rep_cluster_1987	CP041116_00002	-	-	-	-	MOB_unknown	CP016722	mobilizable	CP021465	0.000532603
BNI10_NTS	AB460	313	4	108704	IncFIB,IncFII,IncQ1	000101__NZ_CP012345_00042,000114__CP015527,000195__NC_013728_00014	MOBF	NC_007208_00043	MPF_F	NC_003277_00107,NC_019112_00045,NC_017054_00100,NC_017054_00098,NC_017054_00096,NC_017054_00095,NC_019112_00063,NC_019094_00090,NC_019002_00072,NC_022651_00077,NZ_CM001063_00039,NC_013437_00116	-	-	conjugative	NC_013437	0.00149601
BNI10_NTS	AF757	313	1	1975	-	-	-	-	-	-	-	-	non-mobilizable	CP021466	0.000680979
BNI11_NTS	AB058	313	1	2556	ColRNAI_rep_cluster_1987	CP041116_00002	-	-	-	-	MOB_unknown	CP016722	mobilizable	CP021465	0.000532603
BNI11_NTS	AB460	313	5	113335	IncFIB,IncFII,IncQ1	000101__NZ_CP012345_00042,000114__CP015527,000195__NC_013728_00014	MOBF	NC_007208_00043	MPF_F	NC_003277_00107,NC_019112_00045,NC_017054_00100,NC_017054_00098,NC_017054_00096,NC_017054_00095,NC_019112_00063,NC_019094_00090,NC_019002_00072,NC_022651_00077,NZ_CM001063_00039,NC_013437_00116	-	-	conjugative	NC_013437	0.000312573
BNI11_NTS	AF757	313	1	1975	-	-	-	-	-	-	-	-	non-mobilizable	CP021466	0.000680979
BNI12_NTS	AA162	313	1	4593	ColRNAI_rep_cluster_1857	GQ470395_00001	MOBP	NC_014003_00004	-	-	MOBP	NZ_CP011065	mobilizable	CP011433	0.000409992
BNI12_NTS	AB460	313	3	114092	IncFIB,IncFII,IncQ1	000101__NZ_CP012345_00042,000114__CP015527,000195__NC_013728_00014	MOBF	NC_007208_00043	MPF_F	NC_003277_00107,NC_019112_00045,NC_017054_00100,NC_017054_00098,NC_017054_00096,NC_017054_00095,NC_019112_00063,NC_019094_00090,NC_019002_00072,NC_022651_00077,NZ_CM001063_00039,NC_013437_00116	-	-	conjugative	NC_013437	0.000215742
BNI12_NTS	AF757	313	1	1975	-	-	-	-	-	-	-	-	non-mobilizable	CP021466	0.000680979
BNI13_NTS	AA162	313	1	4593	ColRNAI_rep_cluster_1857	GQ470395_00001	MOBP	NC_014003_00004	-	-	MOBP	NZ_CP011065	mobilizable	CP011433	0.000409992
BNI13_NTS	AB460	313	6	113738	IncFIB,IncFII,IncQ1	000101__NZ_CP012345_00042,000114__CP015527,000195__NC_013728_00014	MOBF	NC_007208_00043	MPF_F	NC_003277_00107,NC_019112_00045,NC_017054_00100,NC_017054_00098,NC_017054_00096,NC_017054_00095,NC_019112_00063,NC_019094_00090,NC_019002_00072,NC_022651_00077,NZ_CM001063_00039,NC_013437_00116	-	-	conjugative	NC_013437	0.000264084
BNI13_NTS	AF757	313	1	1975	-	-	-	-	-	-	-	-	non-mobilizable	CP021466	0.000680979
BNI14_NTS	AB232	10	1	74572	IncFII,IncX1	000114__CP015527,000217__NC_019106_00041	MOBF,MOBP	CP030220_00041,NC_019096_00001	MPF_T	NC_017624_00009,NC_010860_00022,NC_019067_00043,NC_013503_00034,NC_023277_00163	-	-	conjugative	CP001143	2.38274e-05
BNI15_NTS	AB460	19	1	93922	IncFIB,IncFII	000101__NZ_CP012345_00042,000114__CP015527	MOBF	NC_007208_00043	MPF_F	NC_003277_00107,NC_019112_00045,NC_017054_00100,NC_017054_00098,NC_017054_00096,NC_017054_00095,NC_019112_00063,NC_019094_00090,NC_019002_00072,NC_022651_00077,NC_021155_00062,NC_013437_00116	-	-	conjugative	CP039718	9.55247e-05
BNI16_NTS	AA162	313	1	4593	ColRNAI_rep_cluster_1857	GQ470395_00001	MOBP	NC_014003_00004	-	-	MOBP	NZ_CP011065	mobilizable	CP011433	0.000409992
BNI16_NTS	AB460	313	3	112261	IncFIB,IncFII,IncQ1	000101__NZ_CP012345_00042,000114__CP015527,000195__NC_013728_00014	MOBF	NC_007208_00043	MPF_F	NC_003277_00107,NC_019112_00045,NC_017054_00100,NC_017054_00098,NC_017054_00096,NC_017054_00095,NC_019112_00063,NC_019094_00090,NC_019002_00072,NC_022651_00077,NZ_CM001063_00039,NC_013437_00116	-	-	conjugative	NC_013437	0.000730741
BNI16_NTS	AF757	313	1	1975	-	-	-	-	-	-	-	-	non-mobilizable	CP021466	0.000680979
BNI17_NTS	AB232	10	1	74572	IncFII,IncX1	000114__CP015527,000217__NC_019106_00041	MOBF,MOBP	CP030220_00041,NC_019096_00001	MPF_T	NC_017624_00009,NC_010860_00022,NC_019067_00043,NC_013503_00034,NC_023277_00163	-	-	conjugative	CP001143	2.38274e-05
BNI18_NTS	AB460	19	1	93803	IncFIB,IncFII	000101__NZ_CP012345_00042,000114__CP015527	MOBF	NC_007208_00043	MPF_F	NC_003277_00107,NC_019112_00045,NC_017054_00100,NC_017054_00098,NC_017054_00096,NC_017054_00095,NC_019112_00063,NC_019094_00090,NC_019002_00072,NC_022651_00077,NC_021155_00062,NC_013437_00116	-	-	conjugative	CP039718	7.15897e-05
BNI19_NTS	AB232	10	1	74572	IncFII,IncX1	000114__CP015527,000217__NC_019106_00041	MOBF,MOBP	CP030220_00041,NC_019096_00001	MPF_T	NC_017624_00009,NC_010860_00022,NC_019067_00043,NC_013503_00034,NC_023277_00163	-	-	conjugative	CP001143	2.38274e-05
BNI20_NTS	AA162	313	1	4593	ColRNAI_rep_cluster_1857	GQ470395_00001	MOBP	NC_014003_00004	-	-	MOBP	NZ_CP011065	mobilizable	CP011433	0.000409992
BNI20_NTS	AB460	313	5	111916	IncFIB,IncFII,IncQ1	000101__NZ_CP012345_00042,000114__CP015527,000195__NC_013728_00014	MOBF	NC_007208_00043	MPF_F	NC_003277_00107,NC_019112_00045,NC_017054_00100,NC_017054_00098,NC_017054_00096,NC_017054_00095,NC_019112_00063,NC_019094_00090,NC_019002_00072,NC_022651_00077,NZ_CM001063_00039,NC_013437_00116	-	-	conjugative	NC_013437	0.00075568
BNI20_NTS	AF757	313	1	1975	-	-	-	-	-	-	-	-	non-mobilizable	CP021466	0.000680979
BNI21_NTS	AB232	10	1	74572	IncFII,IncX1	000114__CP015527,000217__NC_019106_00041	MOBF,MOBP	CP030220_00041,NC_019096_00001	MPF_T	NC_017624_00009,NC_010860_00022,NC_019067_00043,NC_013503_00034,NC_023277_00163	-	-	conjugative	CP001143	2.38274e-05
BNI22_NTS	AA474	313	1	86093	IncI-gamma/K1	CP010831	MOBP	NC_019097	MPF_I	NC_019097_00085,NZ_CM001473_00069,NC_022267_00069,NC_019097_00075,NC_015965_00072,NC_023290_00086,NC_019111_00038,NC_022267_00057,NC_019097_00056	MOBP	JN253636	conjugative	LN890525	0.0106116
BNI22_NTS	AB058	313	1	2556	ColRNAI_rep_cluster_1987	CP041116_00002	-	-	-	-	MOB_unknown	CP016722	mobilizable	CP021465	0.000532603
BNI22_NTS	AB460	313	5	110014	IncFIB,IncFII,IncQ1	000101__NZ_CP012345_00042,000114__CP015527,000195__NC_013728_00014	MOBF	NC_007208_00043	MPF_F	NC_003277_00107,NC_019112_00045,NC_017054_00100,NC_017054_00098,NC_017054_00096,NC_017054_00095,NC_019112_00063,NC_019094_00090,NC_019002_00072,NC_022651_00077,NZ_CM001063_00039,NC_013437_00116	-	-	conjugative	NC_013437	0.00103256
BNI22_NTS	AF757	313	1	1975	-	-	-	-	-	-	-	-	non-mobilizable	CP021466	0.000680979
BNI23_NTS	AB232	10	1	74572	IncFII,IncX1	000114__CP015527,000217__NC_019106_00041	MOBF,MOBP	CP030220_00041,NC_019096_00001	MPF_T	NC_017624_00009,NC_010860_00022,NC_019067_00043,NC_013503_00034,NC_023277_00163	-	-	conjugative	CP001143	2.38274e-05
BNI24_NTS	AB460	19	1	93853	IncFIB,IncFII	000101__NZ_CP012345_00042,000114__CP015527	MOBF	NC_007208_00043	MPF_F	NC_003277_00107,NC_019112_00045,NC_017054_00100,NC_017054_00098,NC_017054_00096,NC_017054_00095,NC_019112_00063,NC_019094_00090,NC_019002_00072,NC_022651_00077,NZ_CM001063_00039,NC_013437_00116	-	-	conjugative	CP022071	4.76906e-05
BNI24_NTS	AB595	19	1	8401	rep_cluster_2335	KU302809_00001	-	-	-	-	MOBP	AJ001708	mobilizable	CP034068	7.15897e-05
BNI25_NTS	AB232	10	1	74573	IncFII,IncX1	000114__CP015527,000217__NC_019106_00041	MOBF,MOBP	CP030220_00041,NC_019096_00001	MPF_T	NC_017624_00009,NC_010860_00022,NC_019067_00043,NC_013503_00034,NC_023277_00163	-	-	conjugative	CP001143	0
BNI26_NTS	AB232	10	1	74572	IncFII,IncX1	000114__CP015527,000217__NC_019106_00041	MOBF,MOBP	CP030220_00041,NC_019096_00001	MPF_T	NC_017624_00009,NC_010860_00022,NC_019067_00043,NC_013503_00034,NC_023277_00163	-	-	conjugative	CP001143	2.38274e-05
BNI27_NTS	AA162	313	1	4593	ColRNAI_rep_cluster_1857	GQ470395_00001	MOBP	NC_014003_00004	-	-	MOBP	NZ_CP011065	mobilizable	CP011433	0.000409992
BNI27_NTS	AB460	313	5	111916	IncFIB,IncFII,IncQ1	000101__NZ_CP012345_00042,000114__CP015527,000195__NC_013728_00014	MOBF	NC_007208_00043	MPF_F	NC_003277_00107,NC_019112_00045,NC_017054_00100,NC_017054_00098,NC_017054_00096,NC_017054_00095,NC_019112_00063,NC_019094_00090,NC_019002_00072,NC_022651_00077,NZ_CM001063_00039,NC_013437_00116	-	-	conjugative	NC_013437	0.00075568
BNI27_NTS	AF757	313	1	1975	-	-	-	-	-	-	-	-	non-mobilizable	CP021466	0.000680979
BNI28_NTS	AB460	19	2	93495	IncFIB,IncFII	000101__NZ_CP012345_00042,000114__CP015527	MOBF	NC_007208_00043	MPF_F	NC_003277_00107,NC_019112_00045,NC_017054_00100,NC_017054_00098,NC_017054_00096,NC_017054_00095,NC_019112_00063,NC_019094_00090,NC_019002_00072,NC_022651_00077,NZ_CM001063_00039,NC_013437_00116	-	-	conjugative	CP022071	7.15897e-05
BNI28_NTS	AB595	19	1	8401	rep_cluster_2335	KU302809_00001	-	-	-	-	MOBP	AJ001708	mobilizable	CP034068	7.15897e-05
BNI29_NTS	AA162	313	1	4593	ColRNAI_rep_cluster_1857	GQ470395_00001	MOBP	NC_014003_00004	-	-	MOBP	NZ_CP011065	mobilizable	CP011433	0.000409992
BNI29_NTS	AB460	313	5	111903	IncFIB,IncFII,IncQ1	000101__NZ_CP012345_00042,000114__CP015527,000195__NC_013728_00014	MOBF	NC_007208_00043	MPF_F	NC_003277_00107,NC_019112_00045,NC_017054_00100,NC_017054_00098,NC_017054_00096,NC_017054_00095,NC_019112_00063,NC_019094_00090,NC_019002_00072,NC_022651_00077,NZ_CM001063_00039,NC_013437_00116	-	-	conjugative	NC_013437	0.00075568
BNI29_NTS	AF757	313	1	1975	-	-	-	-	-	-	-	-	non-mobilizable	CP021466	0.000680979
BNI30_NTS	AC358	-	9	133694	IncFIB	000106__CP022118	-	-	-	-	-	-	non-mobilizable	CP022662	0.0383209
BNI31_NTS	AB460	19	2	93600	IncFIB,IncFII	000101__NZ_CP012345_00042,000114__CP015527	MOBF	NC_007208_00043	MPF_F	NC_003277_00107,NC_019112_00045,NC_017054_00100,NC_017054_00098,NC_017054_00096,NC_017054_00095,NC_019112_00063,NC_019094_00090,NC_019002_00072,NC_022651_00077,NC_021155_00062,NC_013437_00116	-	-	conjugative	CP039718	9.55247e-05
BNI31_NTS	AB547	19	1	97409	IncFII	CP022492_00047	MOBP	CP022492_00101	-	-	-	-	mobilizable	CP022492	0.0453547
BNI32_NTS	AB460	19	3	93500	IncFIB,IncFII	000101__NZ_CP012345_00042,000114__CP015527	MOBF	NC_007208_00043	MPF_F	NC_003277_00107,NC_019112_00045,NC_017054_00100,NC_017054_00098,NC_017054_00096,NC_017054_00095,NC_019112_00063,NC_019094_00090,NC_019002_00072,NC_022651_00077,NC_021155_00062,NC_013437_00116	-	-	conjugative	CP039718	9.55247e-05
BNI33_NTS	AA474	19	1	86627	IncI-gamma/K1	KM409652	MOBP	NC_019097	MPF_I	NC_019097_00085,NZ_CM001473_00069,NC_022267_00069,NC_019097_00075,NC_015965_00072,NC_023290_00086,NC_019111_00038,NC_022267_00057,NC_019097_00056	MOBP	JN253636	conjugative	CP024152	0.00590877
BNI33_NTS	AA754	19	3	108753	rep_cluster_488	001851__KY515226	-	-	-	-	-	-	non-mobilizable	KY515226	0.00924552
BNI33_NTS	AB460	19	3	93488	IncFIB,IncFII	000101__NZ_CP012345_00042,000114__CP015527	MOBF	NC_007208_00043	MPF_F	NC_003277_00107,NC_019112_00045,NC_017054_00100,NC_017054_00098,NC_017054_00096,NC_017054_00095,NC_019112_00063,NC_019094_00090,NC_019002_00072,NC_022651_00077,NC_021155_00062,NC_013437_00116	-	-	conjugative	CP039718	9.55247e-05
BNI34_NTS	AB460	19	2	93649	IncFIB,IncFII	000101__NZ_CP012345_00042,000114__CP015527	MOBF	NC_007208_00043	MPF_F	NC_003277_00107,NC_019112_00045,NC_017054_00100,NC_017054_00098,NC_017054_00096,NC_017054_00095,NC_019112_00063,NC_019094_00090,NC_019002_00072,NC_022651_00077,NC_021155_00062,NC_013437_00116	-	-	conjugative	CP039718	7.15897e-05
BNI35_NTS	AB460	19	1	93881	IncFIB,IncFII	000101__NZ_CP012345_00042,000114__CP015527	MOBF	NC_007208_00043	MPF_F	NC_003277_00107,NC_019112_00045,NC_017054_00100,NC_017054_00098,NC_017054_00096,NC_017054_00095,NC_019112_00063,NC_019094_00090,NC_019002_00072,NC_022651_00077,NC_021155_00062,NC_013437_00116	-	-	conjugative	CP039718	0.000119496
BNI36_NTS	AB460	19	1	93550	IncFIB,IncFII	000101__NZ_CP012345_00042,000114__CP015527	MOBF	CP017618_00114	MPF_F	NC_003277_00107,NC_019112_00045,NC_017054_00100,NC_017054_00098,NC_017054_00096,NC_017054_00095,NC_019112_00063,NC_019094_00090,NC_019002_00072,NC_022651_00077,NC_021155_00062,NC_013437_00116	-	-	conjugative	CP039718	0.000215742
BNI37_NTS	AB460	19	1	93922	IncFIB,IncFII	000101__NZ_CP012345_00042,000114__CP015527	MOBF	NC_007208_00043	MPF_F	NC_003277_00107,NC_019112_00045,NC_017054_00100,NC_017054_00098,NC_017054_00096,NC_017054_00095,NC_019112_00063,NC_019094_00090,NC_019002_00072,NC_022651_00077,NC_021155_00062,NC_013437_00116	-	-	conjugative	CP039718	0.000119496
BNI39_NTS	AC205	308	1	69447	IncFII,IncFII	000111__NZ_CP011595_00114,000129__CP018340	MOBF	CP017185_00029	MPF_F	NC_021871_00015,NC_021871_00018,NC_021871_00019,NC_021871_00021,NC_021871_00022,NC_021871_00025,NZ_AGTD01000004_00091,NC_019342_00064,NC_009790_00086,NC_021817_00013,NZ_AGTD01000004_00094	-	-	conjugative	CP029732	0.0525139
BNI40_NTS	AD306	411	1	22547	IncFII	000116__CP022119_00033	-	-	MPF_T	NC_010726_00014,NC_005814_00013,NC_010726_00011,NC_013284_00016	-	-	non-mobilizable	CP022119	0.0237537
BNI44_NTS	AD301	684	1	91631	rep_cluster_505	001876__NC_019336_00042	MOBP	CP022036_00071	MPF_I	NC_019336_00046,NC_019336_00047,NC_019335_00065,NC_019335_00069,NC_019336_00072,NC_019335_00092,NC_019336_00081	-	-	conjugative	CP029996	0.00464278
BNI49_NTS	AE598	-	1	1775	-	-	-	-	-	-	-	-	non-mobilizable	CP030199	0.0549966
BNI51_NTS	AE572	951	1	97578	rep_cluster_2165	CP027261_00086	MOBP	WP_000991408	MPF_I	NZ_CM001473_00064,NZ_CM001473_00069,NZ_CM001473_00070,NZ_CM001473_00071,NZ_CM001473_00073,NZ_CM001473_00074,NZ_CM001473_00075,NZ_CM001473_00080,NZ_CM001473_00091	MOBP	L05392	conjugative	CP030218	0.0160531
BNI55_NTS	AC205	308	1	69447	IncFII,IncFII	000111__NZ_CP011595_00114,000129__CP018340	MOBF	CP017185_00029	MPF_F	NC_021871_00015,NC_021871_00018,NC_021871_00019,NC_021871_00021,NC_021871_00022,NC_021871_00025,NZ_AGTD01000004_00091,NC_019342_00064,NC_009790_00086,NC_021817_00013,NZ_AGTD01000004_00094	-	-	conjugative	CP029732	0.0525139
BNI65_NTS	AB232	10	1	74573	IncFII,IncX1	000114__CP015527,000217__NC_019106_00041	MOBF,MOBP	CP030220_00041,NC_019096_00001	MPF_T	NC_017624_00009,NC_010860_00022,NC_019067_00043,NC_013503_00034,NC_023277_00163	-	-	conjugative	CP001143	0
BNI66_NTS	AB232	10	1	74573	IncFII,IncX1	000114__CP015527,000217__NC_019106_00041	MOBF,MOBP	CP030220_00041,NC_019096_00001	MPF_T	NC_017624_00009,NC_010860_00022,NC_019067_00043,NC_013503_00034,NC_023277_00163	-	-	conjugative	CP001143	0
BNI67_NTS	AB461	11	1	58384	IncFIB,IncFII	000101__NZ_CP012345_00042,000114__CP015527	-	-	MPF_F	NC_019002_00076,NC_019094_00090,NC_019002_00072,NC_022651_00077	-	-	non-mobilizable	CP007508	0.000508006
BNI68_NTS	AB460	19	2	93596	IncFIB,IncFII	000101__NZ_CP012345_00042,000114__CP015527	MOBF	NC_007208_00043	MPF_F	NC_003277_00107,NC_019112_00045,NC_017054_00100,NC_017054_00098,NC_017054_00096,NC_017054_00095,NC_019112_00063,NC_019094_00090,NC_019002_00072,NC_022651_00077,NC_021155_00062,NC_013437_00116	-	-	conjugative	CP039718	0.000119496
BNI69_NTS	AB460	19	2	93495	IncFIB,IncFII	000101__NZ_CP012345_00042,000114__CP015527	MOBF	NC_007208_00043	MPF_F	NC_003277_00107,NC_019112_00045,NC_017054_00100,NC_017054_00098,NC_017054_00096,NC_017054_00095,NC_019112_00063,NC_019094_00090,NC_019002_00072,NC_022651_00077,NZ_CM001063_00039,NC_013437_00116	-	-	conjugative	CP022071	7.15897e-05
BNI69_NTS	AB595	19	1	8390	rep_cluster_2335	KU302809_00001	-	-	-	-	MOBP	AJ001708	mobilizable	CP034068	0.000215742
BNI70_NTS	AB460	19	3	93483	IncFIB,IncFII	000101__NZ_CP012345_00042,000114__CP015527	MOBF	NC_007208_00043	MPF_F	NC_003277_00107,NC_019112_00045,NC_017054_00100,NC_017054_00098,NC_017054_00096,NC_017054_00095,NC_019112_00063,NC_019094_00090,NC_019002_00072,NC_022651_00077,NC_021155_00062,NC_013437_00116	-	-	conjugative	CP039718	7.15897e-05
BNI71_NTS	AB232	10	1	74597	IncFII,IncX1	000114__CP015527,000217__NC_019106_00041	MOBF,MOBP	CP030220_00041,NC_019096_00001	MPF_T	NC_017624_00009,NC_010860_00022,NC_019067_00043,NC_013503_00034,NC_023277_00163	-	-	conjugative	CP001143	2.38274e-05
BNI72_NTS	AB460	19	1	93908	IncFIB,IncFII	000101__NZ_CP012345_00042,000114__CP015527	MOBF	NC_007208_00043	MPF_F	NC_003277_00107,NC_019112_00045,NC_017054_00100,NC_017054_00098,NC_017054_00096,NC_017054_00095,NC_019112_00063,NC_019094_00090,NC_019002_00072,NC_022651_00077,NC_021155_00062,NC_013437_00116	-	-	conjugative	CP039718	9.55247e-05
BNI72_NTS	AB595	19	1	8401	rep_cluster_2335	KU302809_00001	-	-	-	-	MOBP	AJ001708	mobilizable	CP034068	0.000239895
BNI73_NTS	AB460	19	2	93474	IncFIB,IncFII	000101__NZ_CP012345_00042,000114__CP015527	MOBF	NC_007208_00043	MPF_F	NC_003277_00107,NC_019112_00045,NC_017054_00100,NC_017054_00098,NC_017054_00096,NC_017054_00095,NC_019112_00063,NC_019094_00090,NC_019002_00072,NC_022651_00077,NZ_CM001063_00039,NC_013437_00116	-	-	conjugative	CP039718	2.38274e-05
BNI74_NTS	AB460	19	1	93898	IncFIB,IncFII	000101__NZ_CP012345_00042,000114__CP015527	MOBF	NC_007208_00043	MPF_F	NC_003277_00107,NC_019112_00045,NC_017054_00100,NC_017054_00098,NC_017054_00096,NC_017054_00095,NC_019112_00063,NC_019094_00090,NC_019002_00072,NC_022651_00077,NC_021155_00062,NC_013437_00116	-	-	conjugative	CP039718	9.55247e-05
BNI75_NTS	AA515	11	1	5218	rep_cluster_2335	KU302809_00001	MOBP	NC_011404_00002	-	-	MOBP	CP008720	mobilizable	KM373703	0.0218499
BNI75_NTS	AB461	11	1	58580	IncFIB,IncFII	000101__NZ_CP012345_00042,000114__CP015527	-	-	MPF_F	NC_019002_00076,NC_019094_00090,NC_019002_00072,NC_022651_00077	-	-	non-mobilizable	HG970000	0.00028831
BNI79_NTS	AE572	951	1	111533	rep_cluster_2165	CP027261_00086	MOBP	WP_000991408	MPF_I	NZ_CM001473_00091,NZ_CM001473_00080,NZ_CM001473_00075,NZ_CM001473_00074,NZ_CM001473_00073,NZ_CM001473_00071,NZ_CM001473_00070,NZ_CM001473_00069,NZ_CM001473_00064	MOBP	L05392	conjugative	CP030218	0.0193079
BNI81_NTS	AB461	11	1	59372	IncFIB,IncFII	000101__NZ_CP012345_00042,000114__CP015527	-	-	MPF_F	NC_019002_00076,NC_019094_00090,NC_019002_00072,NC_022651_00077	-	-	non-mobilizable	HG970000	2.38274e-05
BNI83_NTS	AA668	19	1	3598	rep_cluster_2350	CP041342_00001	MOBF	CP019897	-	-	MOB_unknown	NC_011407	mobilizable	KU166868	0.00819369
BNI83_NTS	AB460	19	2	96642	IncFIB,IncFII	000101__NZ_CP012345_00042,000114__CP015527	MOBF	NC_007208_00043	MPF_F	NC_003277_00107,NC_019112_00045,NC_017054_00100,NC_017054_00098,NC_017054_00096,NC_017054_00095,NC_019112_00063,NC_019094_00090,NC_019002_00072,NC_022651_00077,NZ_CM001063_00039,NC_013437_00116	-	-	conjugative	CP039718	0.000906124
BNI83_NTS	AC120	19	1	11032	IncQ1	000192__AM183225_00009	MOBQ	CP022499	-	-	MOBQ	CP016527	mobilizable	CP025338	0.000385581
BNI84_NTS	AB537	22	6	31837	-	-	-	-	-	-	-	-	non-mobilizable	CP030875	0.0531179
BNI88_NTS	AA474	19	1	85151	IncI-gamma/K1	CP001118	MOBP	NC_019097	MPF_I	NC_019097_00085,NZ_CM001473_00069,NC_022267_00069,NC_019097_00075,NC_015965_00072,NC_023290_00086,NC_019111_00038,NC_022267_00057,NC_019097_00056	MOBP	HM021326	conjugative	CP044960	0.0133059
BNI88_NTS	AA525	19	1	4245	rep_cluster_2335	KU302809_00001	MOBP	NC_013090_00004	-	-	MOBP	HQ328804	mobilizable	CP016532	0.00294054
BNI88_NTS	AB460	19	1	93835	IncFIB,IncFII	000101__NZ_CP012345_00042,000114__CP015527	MOBF	NC_007208_00043	MPF_F	NC_003277_00107,NC_019112_00045,NC_017054_00100,NC_017054_00098,NC_017054_00096,NC_017054_00095,NC_019112_00063,NC_019094_00090,NC_019002_00072,NC_022651_00077,NZ_CM001063_00039,NC_013437_00116	-	-	conjugative	CP039718	0.000215742
BNI89_NTS	AH155	22	1	2651	-	-	-	-	-	-	-	-	non-mobilizable	CP030201	0.00940624
BNI92_NTS	AD301	639	1	97433	rep_cluster_505	001876__NC_019336_00042	MOBP	CP022036_00071	MPF_I	NC_019336_00046,NC_019336_00047,NC_019335_00065,NC_019335_00069,NC_019336_00072,NC_019335_00092,NC_019336_00081	-	-	conjugative	JQ418539	0.0393656
BNI93_NTS	AA672	639	1	11848	rep_cluster_2350	CP041342_00001	MOBF	CP019897	-	-	MOB_unknown	CP010224	mobilizable	CP031925	0.0408631
BNI95_NTS	AC358	684	9	127408	-	-	-	-	-	-	MOBP	L05392	mobilizable	CP022662	0.0430292
BNI96_NTS	AA754	-	1	106731	rep_cluster_488	001851__KY515226	-	-	-	-	-	-	non-mobilizable	KY515226	0.00904645
BNI98_NTS	AC358	1018	12	122227	-	-	-	-	-	-	MOBP	L05392	mobilizable	CP022662	0.0360949
BNI101_NTS	AB460	19	2	76980	-	-	-	-	MPF_F	NC_003277_00107,NC_019112_00045,NC_017054_00100,NC_017054_00098,NC_017054_00096,NC_017054_00095,NC_019112_00063,NC_019094_00090,NC_019002_00072,NC_022651_00077,NC_021155_00062,NC_013437_00116	-	-	non-mobilizable	CP015599	0.010441
BNI102_NTS	AA157	198	1	5889	rep_cluster_2350	CP035723_00002	MOBP	NC_019076_00002	-	-	MOBP	MF083142	mobilizable	CP001148	0.0163307
BNI102_NTS	AA163	198	1	3373	-	-	MOBP	NC_014003_00004	-	-	MOBP	KY014464	mobilizable	CP012934	0.000730741
BNI102_NTS	AC247	198	3	23366	-	-	-	-	-	-	-	-	non-mobilizable	CP039301	0.04288
BNI103_NTS	AA157	198	1	5889	rep_cluster_2350	CP035723_00002	MOBP	NC_019076_00002	-	-	MOBP	MF083142	mobilizable	CP001148	0.0163307
BNI103_NTS	AA163	198	1	3374	-	-	MOBP	NC_014003_00004	-	-	MOBP	KY014464	mobilizable	CP012934	0.000730741
BNI103_NTS	AC247	198	3	22934	-	-	-	-	-	-	-	-	non-mobilizable	CP039301	0.0421447
BNI105_NTS	AA525	19	1	4245	rep_cluster_2335	KU302809_00001	MOBP	NC_013090_00004	-	-	MOBP	HQ328804	mobilizable	CP016532	0.00294054
BNI105_NTS	AB460	19	1	93674	IncFIB,IncFII	000101__NZ_CP012345_00042,000114__CP015527	MOBF	NC_007208_00043	MPF_F	NC_003277_00107,NC_019112_00045,NC_017054_00100,NC_017054_00098,NC_017054_00096,NC_017054_00095,NC_019112_00063,NC_019094_00090,NC_019002_00072,NC_022651_00077,NZ_CM001063_00039,NC_013437_00116	-	-	conjugative	CP039718	0.000239895
BNI106_NTS	AB460	19	6	93281	IncFIB,IncFII	000101__NZ_CP012345_00042,000114__CP015527	MOBF	NC_007208_00043	MPF_F	NC_003277_00107,NC_019112_00045,NC_017054_00100,NC_017054_00098,NC_017054_00096,NC_017054_00095,NC_019112_00063,NC_019094_00090,NC_019002_00072,NC_022651_00077,NC_021155_00062,NC_013437_00116	-	-	conjugative	CP016390	0.000336872
BNI107_NTS	AA662	19	1	4886	rep_cluster_2392	CP045830_00002	-	-	-	-	-	-	non-mobilizable	CP041528	0.0034604
BNI107_NTS	AB056	19	1	3240	rep_cluster_2358	CP000974_00005	-	-	-	-	-	-	non-mobilizable	LT985313	0.00888862
BNI107_NTS	AB460	19	2	93448	IncFIB,IncFII	000101__NZ_CP012345_00042,000114__CP015527	MOBF	NC_007208_00043	MPF_F	NC_003277_00107,NC_019112_00045,NC_017054_00100,NC_017054_00098,NC_017054_00096,NC_017054_00095,NC_019112_00063,NC_019094_00090,NC_019002_00072,NC_022651_00077,NZ_CM001063_00039,NC_013437_00116	-	-	conjugative	CP016390	0.00028831
BNI108_NTS	AB461	5557	1	77023	IncFII	000114__CP015527	MOBF	NC_007208_00043	MPF_F	NZ_CM001154_00067,NC_019112_00045,NC_017054_00100,NC_017054_00098,NC_017054_00096,NC_017054_00095,NC_019112_00063,NC_019094_00090,NC_019002_00072,NC_022651_00077,NZ_CM001063_00039,NC_013437_00116	-	-	conjugative	HG970001	0.0324062
BNI110_NTS	AC205	308	1	69447	IncFII,IncFII	000111__NZ_CP011595_00114,000129__CP018340	MOBF	CP017185_00029	MPF_F	NC_021871_00015,NC_021871_00018,NC_021871_00019,NC_021871_00021,NC_021871_00022,NC_021871_00025,NZ_AGTD01000004_00091,NC_019342_00064,NC_009790_00086,NC_021817_00013,NZ_AGTD01000004_00094	-	-	conjugative	CP029732	0.0525139
BNI113_NTS	AC203	-	1	82386	IncFIB,IncFII	000101__NZ_CP012345_00042,000114__CP015527	MOBF	NC_019125_00139	MPF_F	NC_019125_00135,NC_021871_00015,NC_021817_00020,NC_021817_00021,NC_021817_00023,NC_021871_00022,NC_019342_00058,NZ_AGTD01000004_00091,NC_019342_00064,NC_009790_00086,NC_021817_00013,NZ_AGTD01000004_00094	MOBF	NZ_AFDA02000006	conjugative	NC_021817	0.0302852
BNI115_NTS	AD158	516	3	35840	rep_cluster_1760	001178__CP006640_00046	MOBF	NC_020122_00018	MPF_T	NC_020122_00019,NC_020122_00012,NC_020122_00011,NC_020122_00009,NC_020122_00006	-	-	conjugative	CP006640	0.00390583
BNI121_NTS	AB042	1954	1	2989	rep_cluster_2335	KU302809_00001	-	-	-	-	MOBP	CP018223	mobilizable	KX257263	0.00028831
BNI121_NTS	AB595	1954	1	8969	rep_cluster_2335	KU302809_00001	-	-	-	-	MOBP	AJ001708	mobilizable	CP034068	0.00191916
BNI122_NTS	AA738	-	10	216032	IncHI2A,rep_cluster_1088	BX664015,000340__KU353730	MOBH	NC_012555_00231	MPF_F	NC_005211_00030,NC_021845_00017,NC_009838_00006,NC_005211_00005,NC_005211_00012,NC_005211_00200,NC_005211_00207	MOBH	NC_015864	conjugative	KX023262	0.00502299
BNI144_NTS	AF598	-	1	20648	-	-	-	-	-	-	-	-	non-mobilizable	CP022659	0.0465005
BNI145_NTS	AC203	758	2	74056	IncFII,IncFII	000111__NZ_CP011595_00114,000129__CP018340	MOBF	NC_019125_00139	MPF_F	NC_019125_00135,NC_021871_00015,NC_021817_00020,NC_009790_00086,NC_021817_00013,NC_021817_00021,NC_021817_00023,NC_021871_00022,NC_019342_00058,NZ_AGTD01000004_00091,NC_019342_00064,NZ_AGTD01000004_00094	MOBF	NZ_AFDA02000006	conjugative	CP029998	0.0299949
BNI145_NTS	AF598	758	1	44467	-	-	-	-	-	-	-	-	non-mobilizable	CP022659	0.041003
BNI146_NTS	AC203	101	1	60707	IncFIC,IncFII	AF401292,000111__NZ_CP011595_00114	MOBF	NC_019125_00139	MPF_F	NC_021817_00021,NC_021817_00023,NC_021871_00022,NC_021871_00033,NC_019342_00064,NC_009790_00086,NC_021817_00013,NZ_AGTD01000004_00094	MOBF	NZ_AFDA02000006	conjugative	CP029998	0.0330427
BNI149_NTS	AC203	101	1	60629	IncFIC,IncFII	AF401292,000111__NZ_CP011595_00114	MOBF	NC_019125_00139	MPF_F	NC_021817_00021,NC_021817_00023,NC_021871_00022,NC_021871_00033,NC_019342_00064,NC_009790_00086,NC_021817_00013,NZ_AGTD01000004_00094	MOBF	NZ_AFDA02000006	conjugative	CP029998	0.0330427
BNI150_NTS	AC203	101	1	60707	IncFIC,IncFII	AF401292,000111__NZ_CP011595_00114	MOBF	NC_019125_00139	MPF_F	NC_021817_00021,NC_021817_00023,NC_021871_00022,NC_021871_00033,NC_019342_00064,NC_009790_00086,NC_021817_00013,NZ_AGTD01000004_00094	MOBF	NZ_AFDA02000006	conjugative	CP029998	0.0330427
BNI152_NTS	AA474	2328	3	99732	IncI-gamma/K1,IncQ1	KT186369,000195__NC_013728_00014	MOBP	NC_019097	MPF_I	NC_019097_00085,NZ_CM001473_00069,NC_022267_00069,NC_019097_00075,NC_015965_00072,NC_023290_00086,NC_019111_00038,NC_022267_00057,NC_019097_00056	MOBP	HM021326	conjugative	HQ114281	0.00904645
BNI152_NTS	AA524	2328	1	4657	ColRNAI_rep_cluster_1987	CP041116_00002	MOBP	NC_013090_00004	-	-	MOB_unknown	CP016722	mobilizable	CP032884	0.00396608
BNI152_NTS	AA537	2328	1	4018	ColRNAI_rep_cluster_1987	CP041116_00002	MOBP	NC_013090_00004	-	-	MOB_unknown	CP016722	mobilizable	CP019997	0.0011856
BNI152_NTS	AB042	2328	1	2699	rep_cluster_2335	KU302809_00001	-	-	-	-	MOBP	CP018223	mobilizable	CP039609	0.000264084
BNI153_NTS	AE572	308	3	111031	rep_cluster_2165	CP027261_00086	MOBP	WP_000991408	MPF_I	NZ_CM001473_00091,NZ_CM001473_00080,NZ_CM001473_00075,NZ_CM001473_00074,NZ_CM001473_00073,NZ_CM001473_00071,NZ_CM001473_00070,NZ_CM001473_00069,NZ_CM001473_00064	MOBP	L05392	conjugative	CP030218	0.0194352
BNI160_NTS	AB460	19	1	93744	IncFIB,IncFII	000101__NZ_CP012345_00042,000114__CP015527	MOBF	NC_007208_00043	MPF_F	NC_003277_00107,NC_019112_00045,NC_017054_00100,NC_017054_00098,NC_017054_00096,NC_017054_00095,NC_019112_00063,NC_019094_00090,NC_019002_00072,NC_022651_00077,NC_021155_00062,NC_013437_00116	-	-	conjugative	CP039718	0.000143503
BNI162_NTS	AC205	-	1	69442	IncFII,IncFII	000111__NZ_CP011595_00114,000129__CP018340	MOBF	CP017185_00029	MPF_F	NC_021871_00018,NC_021871_00019,NC_021871_00021,NC_021871_00022,NC_021871_00025,NZ_AGTD01000004_00091,NC_019342_00064,NC_021871_00015,NZ_AGTD01000004_00094,NC_009790_00086,NC_021817_00013	-	-	conjugative	CP029732	0.0537328
BNI163_NTS	AC358	-	7	111746	IncFIB	000106__CP022118	-	-	-	-	-	-	non-mobilizable	CP022662	0.0244475
BNI164_NTS	AA738	-	10	207676	IncHI2A,rep_cluster_1088	BX664015,000340__KU353730	MOBH	NC_012555_00231	MPF_F	NC_005211_00030,NC_021845_00017,NC_009838_00006,NC_005211_00005,NC_005211_00012,NC_005211_00200,NC_005211_00207	MOBH	NC_015864	conjugative	KX023262	0.00420918
BNI167_NTS	AB042	1954	1	2989	rep_cluster_2335	KU302809_00001	-	-	-	-	MOBP	CP018223	mobilizable	KX257263	0.00028831
BNI167_NTS	AB595	1954	1	8969	rep_cluster_2335	KU302809_00001	-	-	-	-	MOBP	AJ001708	mobilizable	CP034068	0.00202665
BNI168_NTS	AA474	-	3	121986	IncI-gamma/K1	MG764547	MOBP	NC_019097	MPF_I	NC_019097_00085,NZ_CM001473_00069,NC_022267_00069,NC_019097_00075,NC_015965_00072,NC_023290_00086,NC_019111_00038,NC_022267_00057,NC_019097_00056	MOBP	JN253636	conjugative	CP012929	0.0146108
BNI168_NTS	AB042	-	1	2989	rep_cluster_2335	KU302809_00001	-	-	-	-	MOBP	CP018223	mobilizable	KX257263	0.00028831
BNI178_NTS	AA151	518	1	5377	rep_cluster_2350	CP041342_00001	MOBP,MOBP	NC_016903_00002,NC_017321_00002	-	-	MOBP	NZ_CP012632	mobilizable	GU949535	0.0365754
BNI191_NTS	AC203	-	1	82386	IncFIB,IncFII	000101__NZ_CP012345_00042,000114__CP015527	MOBF	NC_019125_00139	MPF_F	NC_019125_00135,NC_021871_00015,NC_021817_00020,NC_021817_00021,NC_021817_00023,NC_021871_00022,NC_019342_00058,NZ_AGTD01000004_00091,NC_019342_00064,NC_009790_00086,NC_021817_00013,NZ_AGTD01000004_00094	MOBF	NZ_AFDA02000006	conjugative	NC_021817	0.0302852
BNI198_NTS	AB458	174	3	46768	-	-	MOBF	NC_007208_00043	MPF_F	NC_022651_00077,NC_019002_00072,NC_019094_00090,NC_019112_00063,NC_017054_00095,NC_017054_00096,NC_017054_00098,NC_017054_00100,NC_019112_00045,NC_003277_00107,NC_013437_00116,NZ_CM001063_00039	-	-	conjugative	CP022137	0.0480354
BNI198_NTS	AH155	174	1	2178	-	-	-	-	-	-	-	-	non-mobilizable	CP030201	0.00584167
BNI200_NTS	AE598	4357	1	1983	-	-	-	-	-	-	-	-	non-mobilizable	CP030199	0.052117
BNI201_NTS	AC358	-	19	164649	IncFIB	000106__CP022118	-	-	-	-	-	-	non-mobilizable	CP022662	0.0312752
BNI202_NTS	AC358	-	11	105879	IncFIB	000106__CP022118	-	-	-	-	-	-	non-mobilizable	CP022662	0.0257292
BNI203_NTS	AC358	-	14	146473	IncFIB	000106__CP022118	-	-	-	-	-	-	non-mobilizable	CP022662	0.0271635
BNI204_NTS	AC358	-	15	119848	-	-	-	-	-	-	-	-	non-mobilizable	CP022662	0.0272504
BNI204_NTS	AF598	-	1	20510	-	-	-	-	-	-	-	-	non-mobilizable	CP022659	0.0473443
BNI205_NTS	AC358	-	13	137926	IncFIB	000106__CP022118	-	-	-	-	-	-	non-mobilizable	CP022662	0.0273375
BNI206_NTS	AC205	-	1	69442	IncFII,IncFII	000111__NZ_CP011595_00114,000129__CP018340	MOBF	CP017185_00029	MPF_F	NC_021871_00018,NC_021871_00019,NC_021871_00021,NC_021871_00022,NC_021871_00025,NZ_AGTD01000004_00091,NC_019342_00064,NC_021871_00015,NZ_AGTD01000004_00094,NC_009790_00086,NC_021817_00013	-	-	conjugative	CP029732	0.0537328
BNI211_NTS	AB458	512	1	56945	IncFII	000114__CP015527	MOBF	NC_007208_00043	MPF_F	NZ_CM001154_00067,NC_019112_00045,NC_017054_00100,NC_017054_00098,NC_017054_00096,NC_017054_00095,NC_019112_00063,NC_019094_00090,NC_019002_00072,NC_022651_00077,NZ_CM001063_00039,NC_013437_00116	MOBF	JX469826	conjugative	CP022137	0.037311
BNI212_NTS	AB458	3587	5	46959	-	-	MOBF	NC_007208_00043	MPF_F	NC_022651_00077,NC_019002_00072,NC_019094_00090,NC_019112_00063,NC_017054_00095,NC_017054_00096,NC_017054_00098,NC_017054_00100,NC_019112_00045,NC_003277_00107,NC_013437_00116,NZ_CM001063_00039	-	-	conjugative	CP022137	0.0475157
BNI212_NTS	AE572	3587	2	146821	rep_cluster_2165	CP027261_00086	MOBP	WP_000991408	MPF_I	NZ_CM001473_00064,NZ_CM001473_00069,NZ_CM001473_00070,NZ_CM001473_00071,NZ_CM001473_00073,NZ_CM001473_00074,NZ_CM001473_00075,NZ_CM001473_00080,NZ_CM001473_00091	MOBP	L05392	conjugative	CP030289	0.0106116
BNI212_NTS	AH155	3587	1	2735	-	-	-	-	-	-	-	-	non-mobilizable	CP030201	0.0113974
BNI215_NTS	AB460	19	1	93832	IncFIB,IncFII	000101__NZ_CP012345_00042,000114__CP015527	MOBF	NC_007208_00043	MPF_F	NC_003277_00107,NC_019112_00045,NC_017054_00100,NC_017054_00098,NC_017054_00096,NC_017054_00095,NC_019112_00063,NC_019094_00090,NC_019002_00072,NC_022651_00077,NZ_CM001063_00039,NC_013437_00116	-	-	conjugative	CP039718	0
BNI218_NTS	AF598	-	2	36857	-	-	-	-	-	-	-	-	non-mobilizable	CP022659	0.0494626
BNI220_NTS	AE598	5069	1	2048	-	-	-	-	-	-	-	-	non-mobilizable	CP030199	0.0451943
BNI221_NTS	AC203	5069	3	69376	IncFIB,IncFII	000101__NZ_CP012345_00042,000114__CP015527	MOBF	NC_019125_00139	MPF_F	NC_019342_00064,NZ_AGTD01000004_00091,NC_019342_00058,NC_021871_00022,NC_021817_00023,NC_021817_00021,NC_021817_00020,NC_021871_00015,NC_019125_00135,NZ_AGTD01000004_00094,NC_021817_00013,NC_009790_00086	MOBF	NZ_AFDA02000006	conjugative	NC_021817	0.0283151
BNI221_NTS	AE598	5069	1	1815	-	-	-	-	-	-	-	-	non-mobilizable	CP030199	0.0422904
BNI221_NTS	AF598	5069	1	12110	-	-	-	-	-	-	-	-	non-mobilizable	CP022659	0.0588483
BNI222_NTS	AA162	313	1	4593	ColRNAI_rep_cluster_1857	GQ470395_00001	MOBP	NC_014003_00004	-	-	MOBP	NZ_CP011065	mobilizable	CP011433	0.000409992
BNI222_NTS	AB460	313	8	111143	IncFIB,IncFII	000101__NZ_CP012345_00042,000114__CP015527	MOBF	NC_007208_00043	MPF_F	NC_017054_00095,NC_017054_00096,NC_017054_00098,NC_017054_00100,NC_019112_00045,NC_003277_00107,NC_013437_00116,NZ_CM001063_00039,NC_019112_00063,NC_019094_00090,NC_019002_00072,NC_022651_00077	-	-	conjugative	CP021464	0.000830728
BNI222_NTS	AF757	313	1	1975	-	-	-	-	-	-	-	-	non-mobilizable	CP021466	0.000680979
ST, sequence types; num_contigs, number of contigs; rep_type, replicon type; rep_type_accession, Replicon sequence accession; mpf_type, mate-pair formation type; mpf_type_accession, mate-pair formation sequence accession; orit_type, origin of transfer type; orit_accession, origin of transfer sequence accession.

## Sheet: S4_SNPs_phages
Supplementary table 4: SNPs, phages and plasmids essential for differentiation of S. Typhimurium sequence types ST19 and ST313
		Phages																						Plasmids		SNPs, Indels
sampleID	ST	Edward	Entero_UAB	Escher_D108	Klebsi_phiKO2	Gifsy_1	Gifsy_2	Salmon_118970_sal3	Salmon_BTP1	Salmon_g341c	Salmon_SE1	Salmon_SEN34	Salmon_ST160	Salmon_ST64T	Salmon_vB_SemP_Emek	Salmon_vB_SosS_Oslo	Shigel_Sf6	BTP1	BTP5	ST64B	pAnkS	P22-Like Prophage	Fels2-like	pBT2	pBT3	bcsG W247*	flhA A166T	katE E117G	lpxO E198*	macB (2-bp deletion)	macB W262*	melR F311L position F275L	pipD (109-bp deletion)	pipD (283-bp deletion)	ratB R66C	ratB Q657*	ratB G820S	ratB T885I	ratB Q1067H		sseI (IS26 insertion)	ttdA Q68*
BNI111_NTS	5180	-	-	-	-	-	-	-	-	-	-	-	-	-	-	-	-	-	-	-	-	-	-	-	-	-	-	E	-	-	W262	-	-	-	-	-	-	-	-	-	-	Q
BNI116_NTS	-	PHAGE_Edward_GF_2_NC_026611(16)	-	-	-	-	-	-	-	-	-	-	-	-	-	-	-	-	-	-	-	-	-	-	-	-	-	E	-	-	W262	-	-	-	-	-	-	-	-	-	-	Q
BNI117_NTS	4885	-	-	-	-	-	-	-	-	-	-	-	-	-	-	-	-	-	-	-	-	-	-	-	-	-	-	E	-	-	W262	-	-	-	-	-	-	-	-	-	-	Q
BNI141_NTS	13	-	-	-	-	-	-	-	-	-	-	-	-	-	-	-	-	-	-	-	-	-	-	-	-	-	-	E	-	-	W262	-	-	-	-	-	-	-	-	-	-	Q
BNI142_NTS	13	-	-	-	-	-	-	-	-	-	-	-	-	-	-	-	-	-	-	-	-	-	-	-	-	-	-	E	-	-	W262	-	-	-	-	-	-	-	-	-	-	Q
BNI143_NTS	13	-	-	-	-	-	-	-	-	-	-	-	-	-	-	-	-	-	-	-	-	-	-	-	-	-	-	E	-	-	W262	-	-	-	-	-	-	-	-	-	-	Q
BNI79_NTS	951	-	-	-	-	-	-	-	-	-	-	-	-	-	-	-	-	-	-	-	-	-	-	-	-	-	-	E	-	-	W262	-	-	-	-	-	-	-	-	-	-	Q
BNI51_NTS	951	-	-	-	-	-	-	-	-	-	-	-	-	-	-	-	-	-	-	-	-	-	-	-	-	-	-	E	-	-	W262	-	-	-	-	-	-	-	-	-	-	Q
BNI56_NTS	-	PHAGE_Edward_GF_2_NC_026611(16)	-	-	-	-	-	-	-	-	-	-	-	-	-	-	-	-	-	-	-	-	-	-	-	-	-	E	-	-	W262	-	-	-	-	-	-	-	-	-	-	Q
BNI90_NTS	293	-	-	-	-	PHAGE_Phage_Gifsy_1_NC_010392(19)	-	-	-	-	-	-	-	-	-	-	-	-	-	-	-	-	-	-	-	-	-	E	-	-	W262	-	-	-	R	Q	G	T	Q	-	-	Q
BNI80_NTS	421	-	-	-	-	-	-	-	-	-	-	-	-	-	-	-	-	-	-	-	-	-	-	-	-	-	-	E	-	-	W262	-	-	-	R	Q	G	T	Q	-	-	Q
BNI85_NTS	421	-	-	-	-	-	-	-	-	-	-	-	-	-	-	-	-	-	-	-	-	-	-	-	-	-	-	E	-	-	W262	-	-	-	R	Q	G	T	Q	-	-	Q
BNI201_NTS	-	PHAGE_Edward_GF_2_NC_026611(16)	-	-	-	-	-	-	-	-	-	-	-	-	-	-	-	-	-	-	-	-	-	-	-	-	-	E	-	-	W262	-	-	-	R	Q	G	T	Q	-	-	Q
BNI202_NTS	-	PHAGE_Edward_GF_2_NC_026611(16)	-	-	-	-	-	-	-	-	-	-	-	-	-	-	-	-	-	-	-	-	-	-	-	-	-	E	-	-	W262	-	-	-	R	Q	G	T	Q	-	-	Q
BNI203_NTS	-	PHAGE_Edward_GF_2_NC_026611(15)	-	-	-	-	-	-	-	-	-	-	-	-	-	-	-	-	-	-	-	-	-	-	-	-	-	E	-	-	W262	-	-	-	R	Q	G	T	Q	-	-	Q
BNI204_NTS	-	PHAGE_Edward_GF_2_NC_026611(16)	-	-	-	-	-	-	-	-	-	-	-	-	-	-	-	-	-	-	-	-	-	-	-	-	-	E	-	-	W262	-	-	-	R	Q	G	T	Q	-	-	Q
BNI205_NTS	-	-	-	-	-	-	-	-	-	-	-	-	-	-	-	-	-	-	-	-	-	-	-	-	-	-	-	E	-	-	W262	-	-	-	R	Q	G	T	Q	-	-	-
BNI163_NTS	-	PHAGE_Edward_GF_2_NC_026611(16)	-	-	-	-	-	-	-	-	-	-	-	-	-	-	-	-	-	-	-	-	-	-	-	-	-	E	-	-	W262	-	-	-	R	Q	G	T	Q	-	-	Q
BNI209_NTS	-	PHAGE_Edward_GF_2_NC_026611(16)	-	-	-	-	-	-	-	-	-	PHAGE_Salmon_SEN34_NC_028699(31)	-	-	-	-	-	-	-	-	-	-	-	-	-	-	-	E	-	-	W262	-	-	-	-	-	-	-	-	-	-	Q
BNI146_NTS	101	-	-	-	-	-	-	-	-	-	-	-	-	-	-	-	-	-	-	-	-	-	-	-	-	-	-	E	-	-	W262	-	-	-	R	Q	G	T	Q	-	-	Q
BNI149_NTS	101	-	-	-	-	-	-	-	-	-	-	-	-	-	-	-	-	-	-	-	-	-	-	-	-	-	-	E	-	-	W262	-	-	-	R	Q	G	T	Q	-	-	Q
BNI150_NTS	101	-	-	-	-	-	-	PHAGE_Salmon_118970_sal3_NC_031940(58)	-	-	-	-	-	-	-	-	-	-	-	-	-	-	-	-	-	-	-	E	-	-	W262	-	-	-	R	Q	G	T	Q	-	-	Q
BNI177_NTS	-	-	-	-	-	-	-	-	-	-	-	-	-	-	-	-	-	-	-	-	-	-	-	-	-	-	-	E	-	-	W262	-	-	-	R	Q	G	T	Q	-	-	Q
BNI84_NTS	22	-	-	-	-	-	-	-	-	-	-	-	-	-	-	-	-	-	-	-	-	-	-	-	-	-	-	E	-	-	W262	-	-	-	R	Q	G	T	Q	-	-	Q
BNI89_NTS	22	-	-	-	-	-	-	-	-	-	-	-	-	-	-	-	-	-	-	-	-	-	-	-	-	-	-	E	-	-	W262	-	-	-	R	Q	G	T	Q	-	-	Q
BNI50_NTS	411	-	-	-	-	-	-	-	-	-	-	-	-	-	-	-	-	-	-	-	-	-	-	-	-	-	-	E	-	-	W262	-	-	-	R	Q	G	T	Q	-	-	Q
BNI40_NTS	411	-	-	-	-	-	-	-	-	-	-	-	-	-	-	-	-	-	-	-	-	-	-	-	-	-	-	E	-	-	W262	-	-	-	R	Q	G	T	Q	-	-	M
BNI41_NTS	411	-	-	-	-	-	-	-	-	-	-	-	-	-	-	-	-	-	-	-	-	-	-	-	-	-	-	E	-	-	W262	-	-	-	R	Q	G	T	Q	-	-	Q
BNI42_NTS	411	-	-	-	-	-	-	-	-	-	-	-	-	-	-	-	-	-	-	-	-	-	-	-	-	-	-	E	-	-	W262	-	-	-	R	Q	G	T	Q	-	-	Q
BNI43_NTS	411	-	-	-	-	-	-	-	-	-	-	-	-	-	-	-	-	-	-	-	-	-	-	-	-	-	-	E	-	-	W262	-	-	-	R	Q	G	T	Q	-	-	Q
BNI121_NTS	1954	-	-	-	-	-	-	-	-	-	-	-	-	PHAGE_Salmon_ST64T_NC_004348(17)	-	-	-	-	-	-	-	-	-	-	-	-	-	E	-	-	W262	-	-	-	R	Q	G	T	Q	-	-	Q
BNI167_NTS	1954	-	-	-	-	-	-	-	-	-	-	-	-	PHAGE_Salmon_ST64T_NC_004348(17)	-	-	-	-	-	-	-	-	-	-	-	-	-	E	-	-	W262	-	-	-	R	Q	G	T	Q	-	-	Q
BNI14_NTS	10	-	-	-	-	-	-	-	-	-	-	-	PHAGE_Salmon_ST160_NC_014900(20)	-	-	-	-	-	-	-	-	-	-	-	-	-	-	E	-	-	W262	-	-	-	R	Q	G	T	Q	-	sseI	Q
BNI19_NTS	10	-	-	-	-	-	-	-	-	-	-	-	PHAGE_Salmon_ST160_NC_014900(21)	-	-	-	-	-	-	-	-	-	-	-	-	-	-	E	-	-	W262	-	-	-	R	Q	G	T	Q	-	sseI	Q
BNI23_NTS	10	-	-	-	-	-	-	-	-	-	-	-	PHAGE_Salmon_ST160_NC_014900(21)	-	-	-	-	-	-	-	-	-	-	-	-	-	-	E	-	-	W262	-	-	-	R	Q	G	T	Q	-	sseI	Q
BNI17_NTS	10	-	-	-	-	-	-	-	-	-	-	-	PHAGE_Salmon_ST160_NC_014900(20)	-	-	-	-	-	-	-	-	-	-	-	-	-	-	E	-	-	W262	-	-	-	R	Q	G	T	Q	-	sseI	Q
BNI21_NTS	10	-	-	-	-	-	-	-	-	-	-	-	PHAGE_Salmon_ST160_NC_014900(21)	-	-	-	-	-	-	-	-	-	-	-	-	-	-	E	-	-	W262	-	-	-	R	Q	G	T	Q	-	sseI	Q
BNI25_NTS	10	-	-	-	-	-	-	-	-	-	-	-	PHAGE_Salmon_ST160_NC_014900(21)	-	-	-	-	-	-	-	-	-	-	-	-	-	-	E	-	-	W262	-	-	-	R	Q	G	T	Q	-	sseI	Q
BNI26_NTS	10	-	-	-	-	-	-	-	-	-	-	-	PHAGE_Salmon_ST160_NC_014900(20)	-	-	-	-	-	-	-	-	-	-	-	-	-	-	E	-	-	W262	-	-	-	R	Q	G	T	Q	-	sseI	Q
BNI65_NTS	10	-	-	-	-	-	-	-	-	-	-	-	PHAGE_Salmon_ST160_NC_014900(21)	-	-	-	-	-	-	-	-	-	-	-	-	-	-	E	-	-	W262	-	-	-	R	Q	G	T	Q	-	sseI	Q
BNI66_NTS	10	-	-	-	-	-	-	-	-	-	-	-	PHAGE_Salmon_ST160_NC_014900(21)	-	-	-	-	-	-	-	-	-	-	-	-	-	-	E	-	-	W262	-	-	-	R	Q	G	T	Q	-	sseI	Q
BNI71_NTS	10	-	-	-	-	-	-	-	-	-	-	-	PHAGE_Salmon_ST160_NC_014900(21)	-	-	-	-	-	-	-	-	-	-	-	-	-	-	E	-	-	W262	-	-	-	R	Q	G	T	Q	-	sseI	Q
BNI154_NTS	2043	-	-	-	-	-	-	-	-	-	-	-	-	-	-	-	-	-	-	-	-	-	-	-	-	-	-	E	-	-	W262	-	-	-	R	Q	G	T	Q	-	-	Q
BNI217_NTS	2043	-	-	-	-	-	-	-	-	-	-	-	-	-	-	-	-	-	-	-	-	-	-	-	-	-	-	E	-	-	W262	-	-	-	R	Q	G	T	Q	-	-	Q
BNI219_NTS	2043	-	-	-	-	-	-	-	-	-	-	-	-	-	-	-	-	-	-	-	-	-	-	-	-	-	-	E	-	-	W262	-	-	-	R	Q	G	T	Q	-	-	Q
BNI46_NTS	6382	-	-	-	-	-	-	-	-	-	-	-	-	-	-	-	-	-	-	-	-	-	-	-	-	-	-	E	-	-	W262	-	-	-	R	Q	G	T	Q	-	-	Q
BNI181_NTS	2075	-	-	-	-	-	-	-	-	-	-	-	-	-	-	-	-	-	-	-	-	-	-	-	-	-	-	E	-	-	W262	-	-	-	R	Q	G	T	Q	-	-	Q
BNI178_NTS	518	-	-	-	-	-	PHAGE_Phage_Gifsy_2_NC_010393(13)	-	-	-	-	PHAGE_Salmon_SEN34_NC_028699(26)	-	-	-	-	-	-	-	-	-	-	-	-	-	-	-	E	-	-	W262	-	-	-	R	Q	G	T	Q	-	sseI	Q
BNI1_NTS	11	-	-	-	-	-	-	-	-	-	-	-	-	-	-	-	-	-	-	-	-	-	-	-	-	-	-	E	-	-	W262	-	-	-	R	Q	G	T	Q	-	sseI	Q
BNI2_NTS	11	-	-	-	-	-	-	-	-	-	-	-	-	-	-	-	-	-	-	-	-	-	-	-	-	-	-	E	-	-	W262	-	-	-	R	Q	G	T	Q	-	sseI	Q
BNI3_NTS	11	-	-	-	-	-	-	-	-	-	-	-	-	-	-	-	-	-	-	-	-	-	-	-	-	-	-	E	-	-	W262	-	-	-	R	Q	G	T	Q	-	sseI	Q
BNI5_NTS	11	-	-	-	-	-	-	-	-	-	-	-	-	-	-	-	-	-	-	-	-	-	-	-	-	-	-	E	-	-	W262	-	-	-	R	Q	G	T	Q	-	insertion	Q
BNI6_NTS	11	-	-	-	-	PHAGE_Phage_Gifsy_1_NC_010392(32)	-	-	-	-	-	-	-	-	-	-	-	-	-	-	-	-	-	-	-	-	-	E	-	-	W262	-	-	-	R	Q	G	T	Q	-	sseI	Q
BNI7_NTS	11	-	-	-	-	-	-	-	-	-	-	-	-	-	-	-	-	-	-	-	-	-	-	-	-	-	-	E	-	-	W262	-	-	-	R	Q	G	T	Q	-	sseI	Q
BNI67_NTS	11	-	-	-	-	-	-	-	-	-	-	-	-	-	-	-	-	-	-	-	-	-	-	-	-	-	-	E	-	-	W262	-	-	-	R	Q	G	T	Q	-	sseI	Q
BNI75_NTS	11	-	-	-	-	-	-	-	-	-	-	-	-	-	-	-	-	-	-	-	-	-	-	-	-	-	-	E	-	-	W262	-	-	-	R	Q	G	T	Q	-	sseI	Q
BNI81_NTS	11	-	-	-	-	-	-	-	-	-	-	-	-	-	-	-	-	-	-	-	-	-	-	-	-	-	-	E	-	-	W262	-	-	-	R	Q	G	T	Q	-	sseI	Q
BNI4_NTS	1479	-	-	-	-	PHAGE_Phage_Gifsy_1_NC_010392(32)	-	-	-	-	-	-	-	-	-	-	-	-	-	-	-	-	-	-	-	-	-	E	-	-	W262	-	-	-	R	Q	G	T	Q	-	sseI	Q
BNI145_NTS	758	-	-	-	-	-	-	-	-	-	-	-	-	-	-	-	-	-	-	-	-	-	-	-	-	-	-	E	-	-	W262	-	-	-	R	Q	G	T	Q	-	-	Q
BNI168_NTS	-	-	-	-	-	-	-	-	-	-	-	-	-	-	-	-	-	-	-	-	-	-	-	-	-	-	-	E	-	-	W262	-	-	-	R	Q	G	T	Q	-	-	Q
BNI82_NTS	2452	-	-	-	-	-	-	-	-	-	-	PHAGE_Salmon_SEN34_NC_028699(33)	-	-	-	-	-	-	-	-	-	-	-	-	-	-	-	E	-	-	W262	-	-	-	R	Q	G	T	Q	-	-	Q
BNI216_NTS	2152	-	-	-	-	-	-	-	-	-	-	-	-	-	-	-	-	-	-	-	-	-	-	-	-	-	-	E	-	-	W262	-	-	-	R	Q	G	T	Q	-	-	Q
BNI45_NTS	2152	PHAGE_Edward_GF_2_NC_026611(14)	-	-	-	-	-	-	-	-	-	-	-	PHAGE_Salmon_ST64T_NC_004348(15)	-	-	-	-	-	-	-	-	-	-	-	-	-	E	-	-	W262	-	-	-	R	Q	G	T	Q	-	-	Q
BNI76_NTS	2152	PHAGE_Edward_GF_2_NC_026611(14)	-	-	-	-	-	-	-	-	-	-	-	PHAGE_Salmon_ST64T_NC_004348(14)	-	-	-	-	-	-	-	-	-	-	-	-	-	E	-	-	W262	-	-	-	R	Q	G	T	Q	-	-	Q
BNI115_NTS	516	-	-	-	-	-	-	-	-	-	-	PHAGE_Salmon_SEN34_NC_028699(34)	-	-	-	-	-	-	-	-	-	-	-	-	-	-	-	E	-	-	W262	-	-	-	R	Q	G	T	Q	-	-	Q
BNI86_NTS	2215	-	-	-	-	-	-	-	-	-	-	PHAGE_Salmon_SEN34_NC_028699(34)	-	-	-	-	-	-	-	-	-	-	-	-	-	-	-	E	-	-	W262	-	-	-	-	-	-	-	-	-	sseI	Q
BNI218_NTS	-	-	-	-	-	-	-	-	-	-	-	-	-	-	-	-	-	-	-	-	-	-	-	-	-	-	-	E	-	-	W262	-	-	-	-	-	-	-	-	-	-	Q
BNI144_NTS	-	-	-	-	-	-	-	-	-	-	-	-	-	-	-	-	-	-	-	-	-	-	-	-	-	-	-	E	-	-	W262	-	-	-	-	-	-	-	-	-	-	Q
BNI214_NTS	1996	-	-	-	-	-	PHAGE_Phage_Gifsy_2_NC_010393(40)	-	-	-	-	-	-	-	PHAGE_Salmon_vB_SemP_Emek_NC_018275(15)	-	-	-	-	-	-	-	-	-	-	-	-	E	-	-	W262	-	-	-	-	-	-	-	-	-	-	Q
BNI108_NTS	5557	-	-	-	-	PHAGE_Phage_Gifsy_1_NC_010392(25)	-	-	-	-	-	-	-	-	-	-	-	-	-	-	-	-	-	-	-	-	-	E	-	-	W262	-	-	-	R	Q	G	T	Q	-	-	Q
BNI122_NTS	-	-	-	-	-	-	-	-	-	-	-	-	-	PHAGE_Salmon_ST64T_NC_004348(14)	-	-	-	-	-	-	-	-	-	-	-	-	-	E	-	-	W262	-	-	-	R	Q	G	T	Q	-	-	Q
BNI164_NTS	-	-	-	-	-	-	-	-	-	-	-	-	-	PHAGE_Salmon_ST64T_NC_004348(14)	-	-	-	-	-	-	-	-	-	-	-	-	-	E	-	-	W262	-	-	-	R	Q	G	T	Q	-	-	Q
BNI124_NTS	198	-	-	-	-	-	-	-	-	-	-	-	-	-	PHAGE_Salmon_vB_SemP_Emek_NC_018275(15)	-	-	-	-	-	-	-	-	-	-	-	-	E	-	-	W262	-	-	-	-	-	-	-	-	-	-	Q
BNI147_NTS	198	-	-	-	-	-	-	-	-	-	-	-	-	-	PHAGE_Salmon_vB_SemP_Emek_NC_018275(15)	-	-	-	-	-	-	-	-	-	-	-	-	E	-	-	W262	-	-	-	-	-	-	-	-	-	-	Q
BNI148_NTS	198	-	-	-	-	-	-	-	-	-	-	-	-	-	PHAGE_Salmon_vB_SemP_Emek_NC_018275(15)	-	-	-	-	-	-	-	-	-	-	-	-	E	-	-	W262	-	-	-	-	-	-	-	-	-	-	Q
BNI102_NTS	198	-	-	-	-	-	-	-	-	-	-	-	-	-	-	-	-	-	-	-	-	-	-	-	-	-	-	E	-	-	W262	-	-	-	-	-	-	-	-	-	-	Q
BNI103_NTS	198	-	-	-	-	-	-	-	-	-	-	-	-	-	-	-	-	-	-	-	-	-	-	-	-	-	-	E	-	-	W262	-	-	-	-	-	-	-	-	-	-	Q
BNI179_NTS	198	-	-	-	-	-	-	-	-	-	-	-	-	-	PHAGE_Salmon_vB_SemP_Emek_NC_018275(15)	-	-	-	-	-	-	-	-	-	-	-	-	E	-	-	W262	-	-	-	-	-	-	-	-	-	-	Q
BNI180_NTS	198	-	-	-	-	-	-	-	-	-	-	-	-	-	PHAGE_Salmon_vB_SemP_Emek_NC_018275(15)	-	-	-	-	-	-	-	-	-	-	-	-	E	-	-	W262	-	-	-	-	-	-	-	-	-	-	Q
BNI104_NTS	309	-	-	-	-	-	-	PHAGE_Salmon_118970_sal3_NC_031940(24)	-	-	-	-	-	-	-	-	-	-	-	-	-	-	-	-	-	-	-	E	-	-	W262	-	-	-	R	Q	G	T	Q	-	-	Q
BNI176_NTS	9391	-	-	-	-	-	-	-	-	PHAGE_Salmon_g341c_NC_013059(18)	-	-	-	-	-	-	-	-	-	-	-	-	-	-	-	-	-	E	-	-	W262	-	-	-	R	Q	G	T	Q	-	-	Q
BNI188_NTS	-	-	-	-	-	-	-	-	-	-	-	-	-	-	-	-	-	-	-	-	-	-	-	-	-	-	-	E	-	-	W262	-	-	-	-	-	-	-	-	-	-	Q
BNI157_NTS	-	-	-	-	-	-	-	-	-	-	-	-	-	-	-	-	-	-	-	-	-	-	-	-	-	-	-	E	-	-	W262	-	-	-	-	-	-	-	-	-	-	Q
BNI100_NTS	4984	-	-	PHAGE_Escher_D108_NC_013594(34)	-	-	-	-	-	-	-	-	-	-	-	-	-	-	-	-	-	-	-	-	-	-	-	E	-	-	W262	-	-	-	-	-	-	-	-	-	-	Q
BNI152_NTS	2328	-	-	-	-	-	-	-	-	-	-	-	-	-	-	PHAGE_Salmon_vB_SosS_Oslo_NC_018279(28)	-	-	-	-	-	-	-	-	-	-	-	E	-	-	W262	-	-	-	R	Q	G	T	Q	-	-	Q
BNI114_NTS	-	-	-	-	-	-	-	-	-	-	-	-	-	-	-	-	-	-	-	-	-	-	-	-	-	-	-	E	-	-	W262	-	-	-	R	Q	G	T	Q	-	-	Q
BNI96_NTS	-	-	-	-	-	-	-	-	-	-	-	-	-	-	-	-	-	-	-	-	-	-	-	-	-	-	-	E	-	-	W262	-	-	-	-	-	-	-	-	-	-	Q
BNI206_NTS	-	-	-	-	-	-	-	-	-	-	-	PHAGE_Salmon_SEN34_NC_028699(32)	-	-	-	-	-	-	-	-	-	-	-	-	-	-	-	E	-	-	W262	-	-	-	-	-	-	-	-	-	-	Q
BNI162_NTS	-	-	-	-	-	-	-	-	-	-	-	PHAGE_Salmon_SEN34_NC_028699(32)	-	-	-	-	-	-	-	-	-	-	-	-	-	-	-	E	-	-	W262	-	-	-	-	-	-	-	-	-	-	Q
BNI196_NTS	174	-	-	-	-	-	-	PHAGE_Salmon_118970_sal3_NC_031940(9)	-	-	-	-	-	-	-	-	-	-	-	-	-	-	-	-	-	-	-	E	-	-	W262	-	-	-	R	Q	G	T	Q	-	-	Q
BNI197_NTS	174	-	-	-	-	-	-	PHAGE_Salmon_118970_sal3_NC_031940(9)	-	-	-	-	-	-	-	-	-	-	-	-	-	-	-	-	-	-	-	E	-	-	W262	-	-	-	R	Q	G	T	Q	-	-	Q
BNI198_NTS	174	-	-	-	-	-	-	-	-	-	-	-	-	-	-	-	-	-	-	-	-	-	-	-	-	-	-	E	-	-	W262	-	-	-	R	Q	G	T	Q	-	-	Q
BNI212_NTS	3587	-	-	-	-	-	-	-	-	-	-	-	-	-	-	-	-	-	-	-	-	-	-	-	-	-	-	E	-	-	W262	-	-	-	R	Q	G	T	Q	-	-	Q
BNI194_NTS	3587	-	-	-	-	-	-	PHAGE_Salmon_118970_sal3_NC_031940(9)	-	-	-	-	-	-	-	-	-	-	-	-	-	-	-	-	-	-	-	E	-	-	W262	-	-	-	R	Q	G	T	Q	-	-	Q
BNI92_NTS	639	-	-	-	-	-	-	-	-	-	-	PHAGE_Salmon_SEN34_NC_028699(33)	-	-	-	-	-	-	-	-	-	-	-	-	-	-	-	E	-	-	W262	-	-	-	R	Q	G	T	Q	-	-	Q
BNI93_NTS	639	-	-	-	-	-	-	-	-	-	-	PHAGE_Salmon_SEN34_NC_028699(33)	-	-	-	-	-	-	-	-	-	-	-	-	-	-	-	E	-	-	W262	-	-	-	R	Q	G	T	Q	-	-	Q
BNI55_NTS	308	-	-	-	-	-	-	-	-	-	-	-	-	-	-	-	-	-	-	-	-	-	-	-	-	-	-	E	-	-	W262	-	-	-	R	Q	G	T	Q	-	-	Q
BNI110_NTS	308	-	-	-	-	-	-	-	-	-	-	-	-	-	-	-	-	-	-	-	-	-	-	-	-	-	-	E	-	-	W262	-	-	-	R	Q	G	T	Q	-	-	Q
BNI153_NTS	308	-	-	-	-	-	-	-	-	-	-	-	-	-	-	-	-	-	-	-	-	-	-	-	-	-	-	E	-	-	W262	-	-	-	R	Q	G	T	Q	-	-	Q
BNI208_NTS	308	-	-	-	-	-	-	-	-	-	-	-	-	-	-	-	-	-	-	-	-	-	-	-	-	-	-	E	-	-	W262	-	-	-	R	Q	G	T	Q	-	-	Q
BNI39_NTS	308	-	-	-	-	-	-	-	-	-	-	-	-	-	-	-	-	-	-	-	-	-	-	-	-	-	-	E	-	-	W262	-	-	-	R	Q	G	T	Q	-	-	Q
BNI109_NTS	5507	PHAGE_Edward_GF_2_NC_026611(16)	-	-	-	-	-	-	-	-	-	-	-	-	-	-	-	-	-	-	-	-	-	-	-	-	-	E	-	-	W262	-	-	-	R	Q	G	T	Q	-	-	Q
BNI112_NTS	5507	-	-	-	-	-	-	-	-	-	-	-	-	-	-	-	-	-	-	-	-	-	-	-	-	-	-	E	-	-	W262	-	-	-	R	Q	G	T	Q	-	-	Q
BNI186_NTS	5507	PHAGE_Edward_GF_2_NC_026611(16)	-	-	-	-	-	-	-	-	-	-	-	-	-	-	-	-	-	-	-	-	-	-	-	-	-	E	-	-	W262	-	-	-	R	Q	G	T	Q	-	-	Q
BNI189_NTS	5507	-	-	-	-	-	-	-	-	-	-	-	-	-	-	-	-	-	-	-	-	-	-	-	-	-	-	E	-	-	W262	-	-	-	R	Q	G	T	Q	-	-	Q
BNI156_NTS	5507	PHAGE_Edward_GF_2_NC_026611(16)	-	-	-	-	-	-	-	-	-	-	-	-	-	-	-	-	-	-	-	-	-	-	-	-	-	E	-	-	W262	-	-	-	R	Q	G	T	Q	-	-	Q
BNI171_NTS	6727	-	-	-	-	-	-	-	-	-	-	-	-	-	-	-	-	-	-	-	-	-	-	-	-	-	-	E	-	-	W262	-	-	-	R	Q	G	T	Q	-	-	Q
BNI183_NTS	-	-	-	-	-	-	-	-	-	-	-	-	-	-	-	-	-	-	-	-	-	-	-	-	-	-	-	E	-	-	W262	-	-	-	R	Q	G	T	Q	-	-	Q
BNI184_NTS	-	-	-	-	-	-	-	-	-	-	-	-	-	-	-	-	-	-	-	-	-	-	-	-	-	-	-	E	-	-	W262	-	-	-	R	Q	G	T	Q	-	-	Q
BNI185_NTS	-	-	-	-	-	-	-	-	-	-	-	-	-	-	-	-	-	-	-	-	-	-	-	-	-	-	-	E	-	-	W262	-	-	-	R	Q	G	T	Q	-	-	Q
BNI120_NTS	562	-	-	-	-	PHAGE_Phage_Gifsy_1_NC_010392(31)	-	-	-	-	-	-	-	-	-	-	-	-	-	-	-	-	-	-	-	-	-	E	-	-	W262	-	-	-	-	-	-	-	-	-	-	Q
BNI123_NTS	562	-	-	-	-	PHAGE_Phage_Gifsy_1_NC_010392(31)	-	-	-	-	-	-	-	-	-	-	-	-	-	-	-	-	-	-	-	-	-	E	-	-	W262	-	-	-	-	-	-	-	-	-	-	Q
BNI125_NTS	562	-	-	-	-	PHAGE_Phage_Gifsy_1_NC_010392(31)	-	-	-	-	-	-	-	-	-	-	-	-	-	-	-	-	-	-	-	-	-	E	-	-	W262	-	-	-	-	-	-	-	-	-	-	Q
BNI126_NTS	562	-	-	-	-	PHAGE_Phage_Gifsy_1_NC_010392(31)	-	-	-	-	-	-	-	-	-	-	-	-	-	-	-	-	-	-	-	-	-	E	-	-	W262	-	-	-	-	-	-	-	-	-	-	Q
BNI127_NTS	562	-	-	-	-	PHAGE_Phage_Gifsy_1_NC_010392(31)	-	-	-	-	-	-	-	-	-	-	-	-	-	-	-	-	-	-	-	-	-	E	-	-	W262	-	-	-	-	-	-	-	-	-	-	Q
BNI128_NTS	562	-	-	-	-	PHAGE_Phage_Gifsy_1_NC_010392(31)	-	-	-	-	-	-	-	-	-	-	-	-	-	-	-	-	-	-	-	-	-	E	-	-	W262	-	-	-	-	-	-	-	-	-	-	Q
BNI129_NTS	562	-	-	-	-	PHAGE_Phage_Gifsy_1_NC_010392(31)	-	-	-	-	-	-	-	-	-	-	-	-	-	-	-	-	-	-	-	-	-	E	-	-	W262	-	-	-	-	-	-	-	-	-	-	Q
BNI131_NTS	562	-	-	-	-	PHAGE_Phage_Gifsy_1_NC_010392(31)	-	-	-	-	-	-	-	-	-	-	-	-	-	-	-	-	-	-	-	-	-	E	-	-	W262	-	-	-	-	-	-	-	-	-	-	Q
BNI132_NTS	562	-	-	-	-	PHAGE_Phage_Gifsy_1_NC_010392(31)	-	-	-	-	-	-	-	-	-	-	-	-	-	-	-	-	-	-	-	-	-	E	-	-	W262	-	-	-	-	-	-	-	-	-	-	Q
BNI133_NTS	562	-	-	-	-	PHAGE_Phage_Gifsy_1_NC_010392(31)	-	-	-	-	-	-	-	-	-	-	-	-	-	-	-	-	-	-	-	-	-	E	-	-	W262	-	-	-	-	-	-	-	-	-	-	Q
BNI134_NTS	562	-	-	-	-	PHAGE_Phage_Gifsy_1_NC_010392(31)	-	-	-	-	-	-	-	-	-	-	-	-	-	-	-	-	-	-	-	-	-	E	-	-	W262	-	-	-	-	-	-	-	-	-	-	Q
BNI135_NTS	562	-	-	-	-	PHAGE_Phage_Gifsy_1_NC_010392(31)	-	-	-	-	-	-	-	-	-	-	-	-	-	-	-	-	-	-	-	-	-	E	-	-	W262	-	-	-	-	-	-	-	-	-	-	Q
BNI136_NTS	562	-	-	-	-	PHAGE_Phage_Gifsy_1_NC_010392(31)	-	-	-	-	-	-	-	-	-	-	-	-	-	-	-	-	-	-	-	-	-	E	-	-	W262	-	-	-	-	-	-	-	-	-	-	Q
BNI137_NTS	562	-	-	-	-	PHAGE_Phage_Gifsy_1_NC_010392(31)	-	-	-	-	-	-	-	-	-	-	-	-	-	-	-	-	-	-	-	-	-	E	-	-	W262	-	-	-	-	-	-	-	-	-	-	Q
BNI138_NTS	562	-	-	-	-	PHAGE_Phage_Gifsy_1_NC_010392(31)	-	-	-	-	-	-	-	-	-	-	-	-	-	-	-	-	-	-	-	-	-	E	-	-	W262	-	-	-	-	-	-	-	-	-	-	Q
BNI139_NTS	562	-	-	-	-	PHAGE_Phage_Gifsy_1_NC_010392(31)	-	-	-	-	-	-	-	-	-	-	-	-	-	-	-	-	-	-	-	-	-	E	-	-	W262	-	-	-	-	-	-	-	-	-	-	Q
BNI140_NTS	562	-	-	-	-	PHAGE_Phage_Gifsy_1_NC_010392(31)	-	-	-	-	-	-	-	-	-	-	-	-	-	-	-	-	-	-	-	-	-	E	-	-	W262	-	-	-	-	-	-	-	-	-	-	Q
BNI165_NTS	562	-	-	-	-	PHAGE_Phage_Gifsy_1_NC_010392(31)	-	-	-	-	-	-	-	-	-	-	-	-	-	-	-	-	-	-	-	-	-	E	-	-	W262	-	-	-	-	-	-	-	-	-	-	Q
BNI166_NTS	562	-	-	-	-	PHAGE_Phage_Gifsy_1_NC_010392(31)	-	-	-	-	-	-	-	-	-	-	-	-	-	-	-	-	-	-	-	-	-	E	-	-	W262	-	-	-	-	-	-	-	-	-	-	Q
BNI170_NTS	562	-	-	-	-	PHAGE_Phage_Gifsy_1_NC_010392(30)	-	-	-	-	-	-	-	-	-	-	-	-	-	-	-	-	-	-	-	-	-	E	-	-	W262	-	-	-	-	-	-	-	-	-	-	Q
BNI172_NTS	562	-	-	-	-	PHAGE_Phage_Gifsy_1_NC_010392(31)	-	-	-	-	-	-	-	-	-	-	-	-	-	-	-	-	-	-	-	-	-	E	-	-	W262	-	-	-	-	-	-	-	-	-	-	Q
BNI173_NTS	562	-	-	-	-	PHAGE_Phage_Gifsy_1_NC_010392(31)	-	-	-	-	-	-	-	-	-	-	-	-	-	-	-	-	-	-	-	-	-	E	-	-	W262	-	-	-	-	-	-	-	-	-	-	Q
BNI174_NTS	562	-	-	-	-	PHAGE_Phage_Gifsy_1_NC_010392(31)	-	-	-	-	-	-	-	-	-	-	-	-	-	-	-	-	-	-	-	-	-	E	-	-	W262	-	-	-	-	-	-	-	-	-	-	Q
BNI175_NTS	562	-	-	-	-	PHAGE_Phage_Gifsy_1_NC_010392(31)	-	-	-	-	-	-	-	-	-	-	-	-	-	-	-	-	-	-	-	-	-	E	-	-	W262	-	-	-	-	-	-	-	-	-	-	Q
BNI130_NTS	562	-	-	-	-	PHAGE_Phage_Gifsy_1_NC_010392(31)	-	-	-	-	-	-	-	-	-	-	-	-	-	-	-	-	-	-	-	-	-	E	-	-	W262	-	-	-	-	-	-	-	-	-	-	Q
BNI113_NTS	-	PHAGE_Edward_GF_2_NC_026611(16)	-	-	-	-	-	-	-	-	-	-	-	-	-	-	-	-	-	-	-	-	-	-	-	-	-	E	-	-	W262	-	-	-	R	Q	G	T	Q	-	-	Q
BNI191_NTS	-	PHAGE_Edward_GF_2_NC_026611(16)	-	-	-	-	-	-	-	-	-	-	-	-	-	-	-	-	-	-	-	-	-	-	-	-	-	E	-	-	W262	-	-	-	R	Q	G	T	Q	-	-	Q
BNI98_NTS	1018	PHAGE_Edward_GF_2_NC_026611(15)	-	PHAGE_Escher_D108_NC_013594(36)	-	-	-	-	-	-	-	-	-	-	-	PHAGE_Salmon_vB_SosS_Oslo_NC_018279(7)	-	-	-	-	-	-	-	-	-	-	-	E	-	-	W262	-	-	-	-	-	-	-	-	-	-	M
BNI54_NTS	-	PHAGE_Edward_GF_2_NC_026611(16)	-	-	-	-	-	-	-	-	-	-	-	-	-	-	-	-	-	-	-	-	-	-	-	-	-	E	-	-	W262	-	-	-	-	-	-	-	-	-	-	Q
BNI91_NTS	1208	-	-	-	-	-	-	-	-	-	-	-	-	-	-	-	-	-	-	-	-	-	-	-	-	-	-	E	-	-	W262	-	-	-	-	-	-	-	-	-	-	M
BNI94_NTS	1208	-	-	-	-	-	-	-	-	-	-	-	-	-	-	-	-	-	-	-	-	-	-	-	-	-	-	E	-	-	W262	-	-	-	-	-	-	-	-	-	-	M
BNI210_NTS	2562	-	-	-	-	PHAGE_Phage_Gifsy_1_NC_010392(32)	-	-	-	-	-	-	-	-	-	-	-	-	-	-	-	-	-	-	-	-	-	E	-	-	W262	-	-	-	-	-	-	-	-	-	-	Q
BNI187_NTS	531	-	-	-	-	-	-	-	-	-	-	-	-	-	-	-	-	-	-	-	-	-	-	-	-	-	-	E	-	-	W262	-	-	-	-	-	-	-	-	-	-	Q
BNI53_NTS	2584	-	-	-	-	-	-	-	-	-	-	-	-	-	-	-	-	-	-	-	-	-	-	-	-	-	-	E	-	-	W262	-	-	-	-	-	-	-	-	-	-	Q
BNI38_NTS	2584	-	-	-	-	-	-	-	-	-	-	-	-	-	-	-	-	-	-	-	-	-	-	-	-	-	-	E	-	-	W262	-	-	-	-	-	-	-	-	-	-	Q
BNI190_NTS	2584	-	-	-	-	-	-	-	-	-	-	-	-	-	-	-	-	-	-	-	-	-	-	-	-	-	-	E	-	-	W262	-	-	-	-	-	-	-	-	-	-	Q
BNI192_NTS	2584	-	-	-	-	-	-	-	-	-	-	-	-	-	-	-	-	-	-	-	-	-	-	-	-	-	-	E	-	-	W262	-	-	-	-	-	-	-	-	-	-	Q
BNI57_NTS	2584	-	-	-	-	-	-	-	-	-	-	-	-	-	-	-	-	-	-	-	-	-	-	-	-	-	-	E	-	-	W262	-	-	-	-	-	-	-	-	-	-	Q
BNI58_NTS	2584	-	-	-	-	-	-	-	-	-	-	-	-	-	-	-	-	-	-	-	-	-	-	-	-	-	-	E	-	-	W262	-	-	-	-	-	-	-	-	-	-	Q
BNI59_NTS	2584	-	-	-	-	-	-	-	-	-	-	-	-	-	-	-	-	-	-	-	-	-	-	-	-	-	-	E	-	-	W262	-	-	-	-	-	-	-	-	-	-	Q
BNI60_NTS	2584	-	-	-	-	-	-	-	-	-	-	-	-	-	-	-	-	-	-	-	-	-	-	-	-	-	-	E	-	-	W262	-	-	-	-	-	-	-	-	-	-	Q
BNI61_NTS	2584	-	-	-	-	-	-	-	-	-	-	-	-	-	-	-	-	-	-	-	-	-	-	-	-	-	-	E	-	-	W262	-	-	-	-	-	-	-	-	-	-	Q
BNI62_NTS	2584	-	-	-	-	-	-	-	-	-	-	-	-	-	-	-	-	-	-	-	-	-	-	-	-	-	-	E	-	-	W262	-	-	-	-	-	-	-	-	-	-	Q
BNI182_NTS	2584	-	-	-	-	-	-	-	-	-	-	-	-	-	-	-	-	-	-	-	-	-	-	-	-	-	-	E	-	-	W262	-	-	-	-	-	-	-	-	-	-	Q
BNI63_NTS	2584	-	-	-	-	-	-	-	-	-	-	-	-	-	-	-	-	-	-	-	-	-	-	-	-	-	-	E	-	-	W262	-	-	-	-	-	-	-	-	-	-	Q
BNI64_NTS	2584	-	-	-	-	-	-	-	-	-	-	-	-	-	-	-	-	-	-	-	-	-	-	-	-	-	-	E	-	-	W262	-	-	-	-	-	-	-	-	-	-	Q
BNI155_NTS	2584	-	-	-	-	-	-	-	-	-	-	-	-	-	-	-	-	-	-	-	-	-	-	-	-	-	-	E	-	-	W262	-	-	-	-	-	-	-	-	-	-	Q
BNI99_NTS	509	-	-	-	-	-	-	-	-	-	-	-	-	-	-	-	-	-	-	-	-	-	-	-	-	-	-	E	-	-	W262	-	-	-	R	Q	G	T	Q	-	-	Q
BNI220_NTS	5069	-	-	-	-	-	-	-	-	-	-	-	-	-	-	-	-	-	-	-	-	-	-	-	-	-	-	E	-	-	W262	-	-	-	-	-	-	-	-	-	-	Q
BNI221_NTS	5069	-	-	-	-	-	-	-	-	-	-	-	-	-	-	-	-	-	-	-	-	-	-	-	-	-	-	E	-	-	W262	-	-	-	-	-	-	-	-	-	-	Q
BNI9_NTS	19	-	-	-	-	-	PHAGE_Phage_Gifsy_2_NC_010393(40)	-	-	-	-	-	-	-	-	-	-	-	-	-	-	-	-	-	-	-	-	E	-	-	W262	-	-	-	R	Q	G	T	Q	-	sseI	Q
BNI15_NTS	19	-	-	-	-	-	PHAGE_Phage_Gifsy_2_NC_010393(39)	-	-	-	-	-	-	-	-	-	-	-	-	-	-	-	-	-	-	-	-	E	-	-	W262	-	-	-	R	Q	G	T	Q	-	sseI	Q
BNI18_NTS	19	-	-	-	-	-	PHAGE_Phage_Gifsy_2_NC_010393(43)	-	-	-	-	-	-	-	-	-	-	-	-	-	-	-	-	-	-	-	-	E	-	-	W262	-	-	-	R	Q	G	T	Q	-	sseI	Q
BNI28_NTS	19	-	PHAGE_Entero_UAB_Phi20_NC_031019(16)	-	-	-	-	-	-	-	-	-	-	-	-	-	-	-	-	ST64B	-	-	-	-	-	-	-	E	-	-	W262	-	-	-	R	Q	G	T	Q	-	sseI	Q
BNI24_NTS	19	-	PHAGE_Entero_UAB_Phi20_NC_031019(17)	-	-	-	-	-	-	-	-	-	-	-	-	-	-	-	-	ST64B	-	-	-	-	-	-	-	E	-	-	W262	-	-	-	R	Q	G	T	Q	-	sseI	Q
BNI32_NTS	19	-	-	-	-	-	-	-	-	-	-	-	-	-	-	-	-	-	-	-	-	-	-	-	-	-	-	E	-	-	W262	-	-	-	R	Q	G	T	Q	-	sseI	Q
BNI33_NTS	19	-	-	-	PHAGE_Klebsi_phiKO2_NC_005857(32)	-	PHAGE_Phage_Gifsy_2_NC_010393(40)	-	-	-	-	-	-	-	-	-	-	-	-	-	-	-	-	-	-	-	-	E	-	-	W262	-	-	-	R	Q	G	T	Q	-	sseI	Q
BNI34_NTS	19	-	-	-	-	-	PHAGE_Phage_Gifsy_2_NC_010393(40)	-	-	-	-	-	-	-	-	-	-	-	-	-	-	-	-	-	-	-	-	E	-	-	W262	-	-	-	R	Q	G	T	Q	-	sseI	Q
BNI35_NTS	19	-	-	-	-	-	PHAGE_Phage_Gifsy_2_NC_010393(39)	-	-	-	-	-	-	-	-	-	-	-	-	-	-	-	-	-	-	-	-	E	-	-	W262	-	-	-	R	Q	G	T	Q	-	sseI	Q
BNI31_NTS	19	-	-	-	-	-	PHAGE_Phage_Gifsy_2_NC_010393(42)	-	-	-	-	-	-	-	-	-	-	-	-	-	-	-	-	-	-	-	-	E	-	-	W262	-	-	-	R	Q	G	T	Q	-	sseI	Q
BNI68_NTS	19	-	-	-	-	-	PHAGE_Phage_Gifsy_2_NC_010393(38)	-	-	-	-	-	-	-	-	-	-	-	-	-	-	-	-	-	-	-	-	E	-	-	W262	-	-	-	R	Q	G	T	Q	-	sseI	Q
BNI69_NTS	19	-	PHAGE_Entero_UAB_Phi20_NC_031019(16)	-	-	-	-	-	-	-	-	-	-	-	-	-	-	-	-	-	-	-	-	-	-	-	-	E	-	-	W262	-	-	-	R	Q	G	T	Q	-	sseI	Q
BNI70_NTS	19	-	-	-	-	-	PHAGE_Phage_Gifsy_2_NC_010393(40)	-	-	-	-	-	-	-	-	-	-	-	-	-	-	-	-	-	-	-	-	E	-	-	W262	-	-	-	R	Q	G	T	DEL	-	sseI	Q
BNI72_NTS	19	-	-	-	-	-	PHAGE_Phage_Gifsy_2_NC_010393(41)	-	-	-	-	-	-	-	-	-	-	-	-	-	-	-	-	-	-	-	-	E	-	-	W262	-	-	-	R	Q	G	T	Q	-	sseI	Q
BNI73_NTS	19	-	-	-	-	-	-	-	-	-	-	-	-	-	-	-	-	-	-	ST64B	-	-	-	-	-	-	-	E	-	-	W262	-	-	-	R	Q	G	T	Q	-	sseI	Q
BNI74_NTS	19	-	-	-	-	-	PHAGE_Phage_Gifsy_2_NC_010393(44)	-	-	-	-	-	-	-	-	-	-	-	-	-	-	-	-	-	-	-	-	E	-	-	W262	-	-	-	R	Q	G	T	Q	-	sseI	Q
BNI105_NTS	19	-	-	-	-	-	-	-	-	-	-	-	-	-	-	-	-	-	-	ST64B	-	-	-	-	-	-	-	-	-	-	W262	-	-	-	R	Q	G	T	Q	-	sseI	Q
BNI106_NTS	19	-	-	-	-	-	PHAGE_Phage_Gifsy_2_NC_010393(44)	-	-	-	PHAGE_Salmon_SE1_NC_011802(44)	-	-	-	-	-	-	-	-	-	-	-	-	-	-	-	-	E	-	-	W262	-	-	-	R	Q	G	T	Q	-	sseI	Q
BNI107_NTS	19	-	PHAGE_Entero_UAB_Phi20_NC_031019(25)	-	-	-	-	-	-	-	-	-	-	-	-	-	-	-	-	-	-	-	-	-	-	-	-	-	-	-	W262	-	-	-	R	Q	G	T	Q	-	sseI	Q
BNI83_NTS	19	-	-	-	-	-	-	-	-	-	-	-	-	PHAGE_Salmon_ST64T_NC_004348(41)	-	-	-	-	-	ST64B	-	-	-	-	-	-	-	E	-	-	W262	-	-	-	R	Q	G	T	Q	-	insertion	Q
BNI87_NTS	19	-	-	-	-	-	PHAGE_Phage_Gifsy_2_NC_010393(34)	-	-	-	-	-	-	-	-	-	-	-	-	-	-	-	-	-	-	-	-	E	-	-	W262	-	-	-	R	Q	G	T	Q	-	sseI	Q
BNI88_NTS	19	-	-	-	-	-	-	-	-	-	-	-	-	-	-	-	-	-	-	-	-	-	-	-	-	-	-	-	-	-	W262	-	-	-	R	Q	G	T	Q	-	sseI	Q
BNI215_NTS	19	-	-	-	-	-	-	-	-	-	-	-	-	-	-	-	-	-	-	-	-	-	-	-	-	-	-	E	-	-	W262	-	-	-	R	Q	G	T	Q	-	sseI	Q
BNI36_NTS	19	-	-	-	-	-	PHAGE_Phage_Gifsy_2_NC_010393(49)	-	-	-	-	-	-	-	-	-	-	-	-	-	-	-	-	-	-	-	-	E	-	-	W262	-	-	-	R	Q	G	T	Q	-	sseI	Q
BNI101_NTS	19	PHAGE_Edward_GF_2_NC_026611(15)	-	-	-	PHAGE_Phage_Gifsy_1_NC_010392(33)	-	-	PHAGE_Salmon_BTP1_NC_042346(44)	-	-	-	-	-	-	-	-	BTP1	-	-	-	-	-	-	-	-	-	E	-	-	W262	-	-	-	R	Q	G	T	Q	-	sseI	Q
BNI37_NTS	19	-	-	-	-	-	PHAGE_Phage_Gifsy_2_NC_010393(38)	-	-	-	-	-	-	-	-	-	-	-	-	-	-	-	-	-	-	-	-	E	-	-	W262	-	-	-	R	Q	G	T	Q	-	sseI	Q
BNI160_NTS	19	PHAGE_Edward_GF_2_NC_026611(16)	-	-	-	-	PHAGE_Phage_Gifsy_2_NC_010393(41)	-	-	-	-	-	-	PHAGE_Salmon_ST64T_NC_004348(24)	-	-	-	-	-	-	-	-	-	-	-	-	-	E	-	-	W262	-	-	-	R	Q	G	T	Q	-	sseI	Q
BNI13_NTS	313	-	-	-	-	-	-	-	PHAGE_Salmon_BTP1_NC_042346(49)	-	-	-	-	-	-	-	-	BTP1	BTP5	ST64B	-	-	-	-	-	247*	T	G	Stop	del	W262	L	-	del	66C	657*	G	T	1067H	-	insertion	-
BNI8_NTS	313	-	-	-	-	-	-	-	PHAGE_Salmon_BTP1_NC_042346(49)	-	-	-	-	-	-	-	-	BTP1	BTP5	ST64B	-	-	-	-	-	247*	T	G	Stop	del	W262	L	-	del	66C	657*	G	T	1067H	-	insertion	-
BNI11_NTS	313	-	-	-	-	-	-	-	PHAGE_Salmon_BTP1_NC_042346(50)	-	-	-	-	-	-	-	-	BTP1	BTP5	ST64B	-	-	-	-	-	247*	T	G	Stop	del	W262	L	-	del	66C	657*	G	T	1067H	-	insertion	-
BNI10_NTS	313	-	-	-	-	-	-	-	PHAGE_Salmon_BTP1_NC_042346(32)	-	-	-	-	-	-	-	-	BTP1	-	ST64B	-	-	-	-	-	247*	T	-	Stop	del	W262	L	-	del	66C	657*	G	T	1067H	-	insertion	-
BNI20_NTS	313	-	-	-	-	-	-	-	PHAGE_Salmon_BTP1_NC_042346(49)	-	-	-	-	-	-	-	-	BTP1	BTP5	ST64B	-	-	-	-	-	247*	T	G	Stop	del	W262	L	-	del	66C	657*	G	T	1067H	-	insertion	-
BNI22_NTS	313	-	-	-	-	-	-	-	PHAGE_Salmon_BTP1_NC_042346(51)	-	-	-	-	-	-	-	-	BTP1	BTP5	ST64B	-	-	-	-	-	247*	T	G	Stop	del	W262	L	-	del	66C	657*	G	T	1067H	-	insertion	-
BNI12_NTS	313	-	-	-	-	-	-	-	PHAGE_Salmon_BTP1_NC_042346(51)	-	-	-	-	-	-	-	-	BTP1	BTP5	ST64B	-	-	-	-	-	247*	T	G	Stop	del	W262	L	-	del	66C	657*	G	T	1067H	-	insertion	-
BNI16_NTS	313	-	-	-	-	-	-	-	PHAGE_Salmon_BTP1_NC_042346(51)	-	-	-	-	-	-	-	-	BTP1	BTP5	ST64B	-	-	-	-	-	247*	T	G	Stop	del	W262	L	-	del	66C	657*	G	T	1067H	-	insertion	-
BNI27_NTS	313	-	-	-	-	-	-	-	PHAGE_Salmon_BTP1_NC_042346(49)	-	-	-	-	-	-	-	-	BTP1	BTP5	ST64B	-	-	-	-	-	247*	T	G	Stop	del	W262	L	-	del	66C	657*	G	T	1067H	-	insertion	-
BNI29_NTS	313	-	-	-	-	-	-	-	PHAGE_Salmon_BTP1_NC_042346(49)	-	-	-	-	-	-	-	-	BTP1	BTP5	-	-	-	-	-	-	247*	T	G	Stop	del	W262	L	-	del	66C	657*	G	T	1067H	-	insertion	-
BNI222_NTS	313	-	-	-	-	-	-	-	PHAGE_Salmon_BTP1_NC_042346(49)	-	-	-	-	-	-	-	-	BTP1	BTP5	ST64B	-	-	-	-	-	247*	T	G	Stop	del	W262	L	-	del	66C	657*	G	T	1067H	-	insertion	-
BNI95_NTS	684	-	-	-	-	PHAGE_Phage_Gifsy_1_NC_010392(35)	PHAGE_Phage_Gifsy_2_NC_010393(22)	-	-	-	-	-	PHAGE_Salmon_ST160_NC_014900(23)	-	-	-	-	-	-	-	-	-	-	-	-	-	-	E	-	-	W262	-	-	-	R	Q	G	T	Q	-	-	Q
BNI44_NTS	684	-	-	-	-	PHAGE_Phage_Gifsy_1_NC_010392(36)	-	-	-	-	-	-	-	-	-	-	-	-	-	-	-	-	-	-	-	-	-	E	-	-	W262	-	-	-	R	Q	G	T	Q	-	-	Q
BNI211_NTS	512	-	-	-	-	PHAGE_Phage_Gifsy_1_NC_010392(14)	-	-	-	-	-	-	-	-	-	-	-	-	-	-	-	-	-	-	-	-	-	E	-	-	W262	-	-	-	R	Q	G	T	Q	-	-	Q
BNI97_NTS	3269	-	-	-	-	-	-	-	-	-	-	-	-	PHAGE_Salmon_ST64T_NC_004348(20)	-	-	-	-	-	-	-	-	-	-	-	-	-	E	-	-	W262	-	-	-	R	Q	G	T	Q	-	-	Q
BNI199_NTS	4357	-	-	-	-	PHAGE_Phage_Gifsy_1_NC_010392(20)	-	-	-	-	-	-	-	-	-	-	-	-	-	-	-	-	-	-	-	-	-	E	-	-	W262	-	-	-	R	Q	G	T	Q	-	-	Q
BNI200_NTS	4357	-	-	-	-	PHAGE_Phage_Gifsy_1_NC_010392(21)	-	-	-	-	-	-	-	-	-	-	-	-	-	-	-	-	-	-	-	-	-	E	-	-	W262	-	-	-	R	Q	G	T	Q	-	-	Q
BNI161_NTS	4357	-	-	-	-	-	-	-	-	-	-	-	-	-	-	-	-	-	-	-	-	-	-	-	-	-	-	E	-	-	W262	-	-	-	R	Q	G	T	Q	-	-	Q
BNI49_NTS	-	-	-	-	-	-	-	-	-	-	-	-	-	-	-	-	-	-	-	-	-	-	-	-	-	-	-	E	-	-	W262	-	-	-	R	Q	G	T	Q	-	-	Q
BNI30_NTS	-	PHAGE_Edward_GF_2_NC_026611(16)	-	-	-	PHAGE_Phage_Gifsy_1_NC_010392(23)	-	-	-	-	-	-	-	-	-	-	-	-	-	-	-	-	-	-	-	-	-	E	-	-	W262	-	-	-	-	-	-	-	-	-	-	Q
BNI119_NTS	-	-	-	-	-	-	-	-	-	-	-	-	-	-	-	-	-	-	-	-	-	-	-	-	-	-	-	E	-	-	W262	-	-	-	-	-	-	-	-	-	-	Q
BNI151_NTS	-	-	-	-	-	-	-	-	-	-	-	-	-	-	-	-	-	-	-	-	-	-	-	-	-	-	-	E	-	-	W262	-	-	-	-	-	-	-	-	-	-	Q
BNI213_NTS	-	-	-	-	-	-	-	-	-	-	-	PHAGE_Salmon_SEN34_NC_028699(26)	-	-	-	-	-	-	-	-	-	-	-	-	-	-	-	E	-	-	W262	-	-	-	-	-	-	-	-	-	-	Q
BNI48_NTS	101	-	-	-	-	-	-	PHAGE_Salmon_118970_sal3_NC_031940(56)	-	-	-	-	-	-	-	-	-	-	-	-	-	-	-	-	-	-	-	E	-	-	W262	-	-	-	R	Q	G	T	Q	-	-	Q
BNI47_NTS	3281	-	-	-	-	-	-	-	-	-	-	-	-	-	-	-	-	-	-	-	-	-	-	-	-	-	-	E	-	-	W262	-	-	-	R	Q	G	T	Q	-	-	Q
BNI78_NTS	3281	-	-	-	-	-	-	-	-	-	-	-	-	-	-	-	-	-	-	-	-	-	-	-	-	-	-	E	-	-	W262	-	-	-	R	Q	G	T	Q	-	-	Q
BNI77_NTS	3281	-	-	-	-	-	-	-	-	-	-	-	-	-	-	-	-	-	-	-	-	-	-	-	-	-	-	E	-	-	W262	-	-	-	R	Q	G	T	Q	-	-	Q
BNI52_NTS	5675	-	-	-	-	-	-	-	-	-	-	-	-	-	-	-	-	-	-	-	-	-	-	-	-	-	-	E	-	-	W262	-	-	-	-	-	-	-	-	-	-	Q
BNI118_NTS	5675	-	-	-	-	-	-	-	-	-	-	-	-	-	-	-	-	-	-	-	-	-	-	-	-	-	-	E	-	-	W262	-	-	-	-	-	-	-	-	-	-	Q
BNI193_NTS	5675	-	-	-	-	-	-	-	-	-	-	-	-	-	-	-	-	-	-	-	-	-	-	-	-	-	-	E	-	-	W262	-	-	-	-	-	-	-	-	-	-	Q
BNI195_NTS	5675	-	-	-	-	-	-	-	-	-	-	-	-	-	-	-	-	-	-	-	-	-	-	-	-	-	-	E	-	-	W262	-	-	-	-	-	-	-	-	-	-	Q
BNI158_NTS	5675	-	-	-	-	-	-	-	-	-	-	-	-	-	-	-	-	-	-	-	-	-	-	-	-	-	-	E	-	-	W262	-	-	-	-	-	-	-	-	-	-	Q
BNI159_NTS	5675	-	-	-	-	-	-	-	-	-	-	-	-	-	-	-	-	-	-	-	-	-	-	-	-	-	-	E	-	-	W262	-	-	-	-	-	-	-	-	-	-	Q
BNI207_NTS	-	PHAGE_Edward_GF_2_NC_026611(14)			-	-	-	-	-	-	-	-	-	-	-	-	PHAGE_Shigel_Sf6_NC_005344(12)	-	-	-	-	-	-	-	-	-	-	E	-	-	W262	-	-	-	-	-	-	-	-	-	-	Q
BNI169_NTS	562	-	-	-	-	-	-	-	-	-	-	-	-	-	-	-	-	-	-	-	-	-	-	-	-	-	-	E	-	-	W262	-	-	-	-	-	-	-	-	-	-	Q

## Sheet: S5_AMR
Supplementary table 5: Genotypic antimicrobial resistance identified with the resfinder software
sampleID	Genotype	Predicted Phenotype	CGE Predicted Phenotype	Sequence Type
BNI14_NTS	None	Susceptible	-	10
BNI17_NTS	None	Susceptible	-	10
BNI19_NTS	None	Susceptible	-	10
BNI21_NTS	None	Susceptible	-	10
BNI23_NTS	None	Susceptible	-	10
BNI25_NTS	None	Susceptible	-	10
BNI26_NTS	None	Susceptible	-	10
BNI65_NTS	None	Susceptible	-	10
BNI66_NTS	None	Susceptible	-	10
BNI71_NTS	None	Susceptible	-	10
BNI1_NTS	None	Susceptible	-	11
BNI2_NTS	aph(3'')-Ib, sul2, tet(A)	unknown[aph(3'')-Ib_5_AF321551], streptomycin, unknown[sul2_2_AY034138], sulfisoxazole, unknown[tet(A)_4_AJ517790], tetracycline	Streptomycin, Sulfamethoxazole, Doxycycline, Tetracycline	11
BNI3_NTS	None	Susceptible	-	11
BNI5_NTS	None	Susceptible	-	11
BNI6_NTS	blaTEM-1B,catA1, dfrA7,sul1, tet(B),	ampicillin, unknown[blaTEM-1B_1_AY458016], unknown[catA1_1_V00622], chloramphenicol, trimethoprim, unknown[dfrA7_1_AB161450], unknown[sul1_2_U12338], sulfisoxazole, tetracycline, unknown[tet(B)_2_AF326777]	Amoxicillin, Ampicillin, Cephalothin, Piperacillin, Ticarcillin, Chloramphenicol, Trimethoprim, Sulfamethoxazole, Doxycycline, Tetracycline, Minocycline	11
BNI7_NTS	aph(3'')-Ib, aph(6)-Id, sul2, tet(A)	unknown[aph(3'')-Ib_5_AF321551], streptomycin, unknown[aph(6)-Id_1_M28829], kanamycin, sulfisoxazole, unknown[sul2_2_AY034138], unknown[tet(A)_6_AF534183], tetracycline	Streptomycin, Sulfamethoxazole, Doxycycline, Tetracycline	11
BNI67_NTS	None	Susceptible	-	11
BNI75_NTS	None	Susceptible	-	11
BNI81_NTS	None	Susceptible	-	11
BNI141_NTS	None	Susceptible	-	13
BNI142_NTS	None	Susceptible	-	13
BNI143_NTS	None	Susceptible	-	13
BNI9_NTS	None	Susceptible	-	19
BNI15_NTS	None	Susceptible	-	19
BNI18_NTS	None	Susceptible	-	19
BNI24_NTS	aph(3'')-Ib, aph(6)-Id, sul2, tet(A)	streptomycin, unknown[aph(3'')-Ib_5_AF321551], kanamycin, unknown[aph(6)-Id_1_M28829], unknown[sul2_2_AY034138], sulfisoxazole, unknown[tet(A)_6_AF534183], tetracycline	Streptomycin, Sulfamethoxazole, Doxycycline, Tetracycline	19
BNI28_NTS	aph(3'')-Ib, aph(6)-Id, sul2, tet(A)	streptomycin, unknown[aph(3'')-Ib_5_AF321551], kanamycin, unknown[aph(6)-Id_1_M28829], unknown[sul2_2_AY034138], sulfisoxazole, unknown[tet(A)_6_AF534183], tetracycline	Streptomycin, Sulfamethoxazole, Doxycycline, Tetracycline	19
BNI31_NTS	None	Susceptible	-	19
BNI32_NTS	None	Susceptible	-	19
BNI33_NTS	None	Susceptible	-	19
BNI34_NTS	None	Susceptible	-	19
BNI35_NTS	None	Susceptible	-	19
BNI36_NTS	None	Susceptible	-	19
BNI37_NTS	None	Susceptible	-	19
BNI68_NTS	None	Susceptible	-	19
BNI69_NTS	aph(3'')-Ib, aph(6)-Id, sul2, tet(A)	unknown[aph(3'')-Ib_5_AF321551], streptomycin, kanamycin, unknown[aph(6)-Id_1_M28829], unknown[sul2_2_AY034138], sulfisoxazole, tetracycline, unknown[tet(A)_6_AF534183]	Streptomycin, Sulfamethoxazole, Doxycycline, Tetracycline	19
BNI70_NTS	None	Susceptible	-	19
BNI72_NTS	aph(3'')-Ib, aph(6)-Id, sul2, tet(A)	streptomycin, unknown[aph(3'')-Ib_5_AF321551], kanamycin, unknown[aph(6)-Id_1_M28829], unknown[sul2_2_AY034138], sulfisoxazole, unknown[tet(A)_6_AF534183], tetracycline	Streptomycin, Sulfamethoxazole, Doxycycline, Tetracycline	19
BNI73_NTS	None	Susceptible	-	19
BNI74_NTS	None	Susceptible	-	19
BNI83_NTS	aph(3'')-Ib, aph(6)-Id, sul2, tet(A)	streptomycin, unknown[aph(3'')-Ib_5_AF321551], unknown[aph(6)-Id_1_M28829], kanamycin, unknown[sul2_2_AY034138], sulfisoxazole, unknown[tet(A)_6_AF534183], tetracycline	Streptomycin, Sulfamethoxazole, Doxycycline, Tetracycline	19
BNI87_NTS	None	Susceptible	-	19
BNI88_NTS	None	Susceptible	-	19
BNI101_NTS	None	Susceptible	-	19
BNI105_NTS	None	Susceptible	-	19
BNI106_NTS	None	Susceptible	-	19
BNI107_NTS	None	Susceptible	-	19
BNI160_NTS	None	Susceptible	-	19
BNI215_NTS	None	Susceptible	-	19
BNI84_NTS	None	Susceptible	-	22
BNI89_NTS	None	Susceptible	-	22
BNI48_NTS	None	Susceptible	-	101
BNI146_NTS	None	Susceptible	-	101
BNI149_NTS	None	Susceptible	-	101
BNI150_NTS	None	Susceptible	-	101
BNI196_NTS	None	Susceptible	-	174
BNI197_NTS	None	Susceptible	-	174
BNI198_NTS	None	Susceptible	-	174
BNI102_NTS	aac(3)-Id, aadA7, aph(3'')-Ib, aph(6)-Id, blaTEM-1B,dfrA14, sul1, sul2, tet(A)	gentamicin, unknown[aac(3)-Id_1_AB114632], unknown[aadA7_1_AF224733], streptomycin, unknown[aph(3'')-Ib_5_AF321551], unknown[aph(6)-Id_1_M28829], kanamycin, unknown[blaTEM-1B_1_AY458016], ampicillin, unknown[dfrA14_1_KF921535], trimethoprim, sulfisoxazole, unknown[sul1_2_U12338], unknown[sul2_2_AY034138], unknown[tet(A)_4_AJ517790], tetracycline	Gentamicin, Astromicin, Fortimicin, Spectinomycin, Streptomycin, Amoxicillin, Ampicillin, Cephalothin, Piperacillin, Ticarcillin, Trimethoprim, Sulfamethoxazole, Doxycycline, Tetracycline	198
BNI103_NTS	aac(3)-Id, aadA7, aph(3'')-Ib, aph(6)-Id, blaTEM-1B,dfrA14, sul1, sul2, tet(A)	gentamicin, unknown[aac(3)-Id_1_AB114632], unknown[aadA7_1_AF224733], streptomycin, unknown[aph(3'')-Ib_5_AF321551], kanamycin, unknown[aph(6)-Id_1_M28829], unknown[blaTEM-1B_1_AY458016], ampicillin, trimethoprim, unknown[dfrA14_1_KF921535], sulfisoxazole, unknown[sul1_2_U12338], unknown[sul2_2_AY034138], tetracycline, unknown[tet(A)_4_AJ517790]	Gentamicin, Astromicin, Fortimicin, Spectinomycin, Streptomycin, Amoxicillin, Ampicillin, Cephalothin, Piperacillin, Ticarcillin, Trimethoprim, Sulfamethoxazole, Doxycycline, Tetracycline	198
BNI124_NTS	aac(3)-Id, aadA7, aph(3'')-Ib, aph(6)-Id, blaTEM-1B,sul1, tet(A)	gentamicin, unknown[aac(3)-Id_1_AB114632], unknown[aadA7_1_AF224733], streptomycin, unknown[aph(3'')-Ib_5_AF321551], kanamycin, unknown[aph(6)-Id_1_M28829], ampicillin, unknown[blaTEM-1B_1_AY458016], sulfisoxazole, unknown[sul1_2_U12338], tetracycline, unknown[tet(A)_4_AJ517790]	Gentamicin, Astromicin, Fortimicin, Spectinomycin, Streptomycin, Amoxicillin, Ampicillin, Cephalothin, Piperacillin, Ticarcillin, Sulfamethoxazole, Doxycycline, Tetracycline	198
BNI147_NTS	aac(3)-Id, aadA7, aph(3'')-Ib, aph(6)-Id, blaTEM-1B,sul1, tet(A)	gentamicin, unknown[aac(3)-Id_1_AB114632], unknown[aadA7_1_AF224733], streptomycin, unknown[aph(3'')-Ib_5_AF321551], unknown[aph(6)-Id_1_M28829], kanamycin, unknown[blaTEM-1B_1_AY458016], ampicillin, unknown[sul1_2_U12338], sulfisoxazole, tetracycline, unknown[tet(A)_4_AJ517790]	Gentamicin, Astromicin, Fortimicin, Spectinomycin, Streptomycin, Amoxicillin, Ampicillin, Cephalothin, Piperacillin, Ticarcillin, Sulfamethoxazole, Doxycycline, Tetracycline	198
BNI148_NTS	aac(3)-Id, aadA7, aph(3'')-Ib, aph(6)-Id, blaTEM-1B,sul1, tet(A)	gentamicin, unknown[aac(3)-Id_1_AB114632], streptomycin, unknown[aadA7_1_AF224733], unknown[aph(3'')-Ib_5_AF321551], kanamycin, unknown[aph(6)-Id_1_M28829], unknown[blaTEM-1B_1_AY458016], ampicillin, unknown[sul1_2_U12338], sulfisoxazole, tetracycline, unknown[tet(A)_4_AJ517790]	Gentamicin, Astromicin, Fortimicin, Spectinomycin, Streptomycin, Amoxicillin, Ampicillin, Cephalothin, Piperacillin, Ticarcillin, Sulfamethoxazole, Doxycycline, Tetracycline	198
BNI179_NTS	aac(3)-Id, aadA7, aph(3'')-Ib, aph(6)-Id, blaTEM-1B,sul1, tet(A)	gentamicin, unknown[aac(3)-Id_1_AB114632], unknown[aadA7_1_AF224733], streptomycin, unknown[aph(3'')-Ib_5_AF321551], unknown[aph(6)-Id_1_M28829], kanamycin, unknown[blaTEM-1B_1_AY458016], ampicillin, unknown[sul1_2_U12338], sulfisoxazole, unknown[tet(A)_4_AJ517790], tetracycline	Gentamicin, Astromicin, Fortimicin, Spectinomycin, Streptomycin, Amoxicillin, Ampicillin, Cephalothin, Piperacillin, Ticarcillin, Sulfamethoxazole, Doxycycline, Tetracycline	198
BNI180_NTS	aac(3)-Id, aadA7, aph(3'')-Ib, aph(6)-Id, blaTEM-1B,sul1, tet(A)	gentamicin, unknown[aac(3)-Id_1_AB114632], streptomycin, unknown[aadA7_1_AF224733], unknown[aph(3'')-Ib_5_AF321551], kanamycin, unknown[aph(6)-Id_1_M28829], ampicillin, unknown[blaTEM-1B_1_AY458016], sulfisoxazole, unknown[sul1_2_U12338], unknown[tet(A)_4_AJ517790], tetracycline	Gentamicin, Astromicin, Fortimicin, Spectinomycin, Streptomycin, Amoxicillin, Ampicillin, Cephalothin, Piperacillin, Ticarcillin, Sulfamethoxazole, Doxycycline, Tetracycline	198
BNI90_NTS	None	Susceptible	-	293
BNI39_NTS	None	Susceptible	-	308
BNI55_NTS	None	Susceptible	-	308
BNI110_NTS	None	Susceptible	-	308
BNI153_NTS	None	Susceptible	-	308
BNI208_NTS	None	Susceptible	-	308
BNI104_NTS	None	Susceptible	-	309
BNI8_NTS	aadA1, aph(3'')-Ib, aph(6)-Id, blaTEM-1B,catA1, dfrA1, sul1, sul2	unknown[aadA1_5_JX185132], streptomycin, unknown[aph(3'')-Ib_5_AF321551], kanamycin, unknown[aph(6)-Id_1_M28829], unknown[blaTEM-1B_1_AY458016], ampicillin, unknown[catA1_1_V00622], chloramphenicol, trimethoprim, unknown[dfrA1_9_AJ238350], sulfisoxazole, unknown[sul1_2_U12338], unknown[sul2_3_HQ840942]	Spectinomycin, Streptomycin, Amoxicillin, Ampicillin, Cephalothin, Piperacillin, Ticarcillin, Chloramphenicol, Trimethoprim, Sulfamethoxazole	313
BNI10_NTS	aadA1, aph(3'')-Ib, aph(6)-Id, blaTEM-1B,catA1, dfrA1, sul1, sul2	unknown[aadA1_5_JX185132], streptomycin, unknown[aph(3'')-Ib_5_AF321551], kanamycin, unknown[aph(6)-Id_1_M28829], unknown[blaTEM-1B_1_AY458016], ampicillin, chloramphenicol, unknown[catA1_1_V00622], trimethoprim, unknown[dfrA1_9_AJ238350], sulfisoxazole, unknown[sul1_2_U12338], unknown[sul2_3_HQ840942]	Spectinomycin, Streptomycin, Amoxicillin, Ampicillin, Cephalothin, Piperacillin, Ticarcillin, Chloramphenicol, Trimethoprim, Sulfamethoxazole	313
BNI11_NTS	aadA1, aph(3'')-Ib, aph(6)-Id, blaTEM-1B,catA1, dfrA1, sul1, sul2	streptomycin, unknown[aadA1_5_JX185132], unknown[aph(3'')-Ib_5_AF321551], kanamycin, unknown[aph(6)-Id_1_M28829], ampicillin, unknown[blaTEM-1B_1_AY458016], chloramphenicol, unknown[catA1_1_V00622], unknown[dfrA1_9_AJ238350], trimethoprim, unknown[sul1_2_U12338], sulfisoxazole, unknown[sul2_3_HQ840942]	Spectinomycin, Streptomycin, Amoxicillin, Ampicillin, Cephalothin, Piperacillin, Ticarcillin, Chloramphenicol, Trimethoprim, Sulfamethoxazole	313
BNI12_NTS	aadA1, aph(3'')-Ib, aph(6)-Id, blaTEM-1B,catA1, dfrA1, sul1, sul2	unknown[aadA1_5_JX185132], streptomycin, unknown[aph(3'')-Ib_5_AF321551], unknown[aph(6)-Id_1_M28829], kanamycin, ampicillin, unknown[blaTEM-1B_1_AY458016], unknown[catA1_1_V00622], chloramphenicol, trimethoprim, unknown[dfrA1_9_AJ238350], unknown[sul1_2_U12338], sulfisoxazole, unknown[sul2_3_HQ840942]	Spectinomycin, Streptomycin, Amoxicillin, Ampicillin, Cephalothin, Piperacillin, Ticarcillin, Chloramphenicol, Trimethoprim, Sulfamethoxazole	313
BNI13_NTS	aadA1, aph(3'')-Ib, aph(6)-Id, blaTEM-1B,catA1, dfrA1, sul1, sul2	streptomycin, unknown[aadA1_5_JX185132], unknown[aph(3'')-Ib_5_AF321551], unknown[aph(6)-Id_1_M28829], kanamycin, unknown[blaTEM-1B_1_AY458016], ampicillin, unknown[catA1_1_V00622], chloramphenicol, unknown[dfrA1_9_AJ238350], trimethoprim, unknown[sul1_2_U12338], sulfisoxazole, unknown[sul2_3_HQ840942]	Spectinomycin, Streptomycin, Amoxicillin, Ampicillin, Cephalothin, Piperacillin, Ticarcillin, Chloramphenicol, Trimethoprim, Sulfamethoxazole	313
BNI16_NTS	aadA1, aph(3'')-Ib, aph(6)-Id, blaTEM-1B,catA1, dfrA1, sul1, sul2	unknown[aadA1_5_JX185132], streptomycin, unknown[aph(3'')-Ib_5_AF321551], unknown[aph(6)-Id_1_M28829], kanamycin, unknown[blaTEM-1B_1_AY458016], ampicillin, chloramphenicol, unknown[catA1_1_V00622], unknown[dfrA1_9_AJ238350], trimethoprim, sulfisoxazole, unknown[sul1_2_U12338], unknown[sul2_3_HQ840942]	Spectinomycin, Streptomycin, Amoxicillin, Ampicillin, Cephalothin, Piperacillin, Ticarcillin, Chloramphenicol, Trimethoprim, Sulfamethoxazole	313
BNI20_NTS	aadA1, aph(3'')-Ib, aph(6)-Id, blaTEM-1B,catA1, dfrA1, sul1, sul2	unknown[aadA1_5_JX185132], streptomycin, unknown[aph(3'')-Ib_5_AF321551], kanamycin, unknown[aph(6)-Id_1_M28829], ampicillin, unknown[blaTEM-1B_1_AY458016], unknown[catA1_1_V00622], chloramphenicol, trimethoprim, unknown[dfrA1_9_AJ238350], sulfisoxazole, unknown[sul1_2_U12338], unknown[sul2_3_HQ840942]	Spectinomycin, Streptomycin, Amoxicillin, Ampicillin, Cephalothin, Piperacillin, Ticarcillin, Chloramphenicol, Trimethoprim, Sulfamethoxazole	313
BNI22_NTS	aadA1, aph(3'')-Ib, aph(6)-Id, blaTEM-1B,catA1, dfrA1, sul1, sul2	unknown[aadA1_5_JX185132], streptomycin, unknown[aph(3'')-Ib_5_AF321551], kanamycin, unknown[aph(6)-Id_1_M28829], unknown[blaTEM-1B_1_AY458016], ampicillin, unknown[catA1_1_V00622], chloramphenicol, trimethoprim, unknown[dfrA1_9_AJ238350], unknown[sul1_2_U12338], sulfisoxazole, unknown[sul2_3_HQ840942]	Spectinomycin, Streptomycin, Amoxicillin, Ampicillin, Cephalothin, Piperacillin, Ticarcillin, Chloramphenicol, Trimethoprim, Sulfamethoxazole	313
BNI27_NTS	aadA1, aph(3'')-Ib, aph(6)-Id, blaTEM-1B,catA1, dfrA1, sul1, sul2	unknown[aadA1_5_JX185132], streptomycin, unknown[aph(3'')-Ib_5_AF321551], unknown[aph(6)-Id_1_M28829], kanamycin, unknown[blaTEM-1B_1_AY458016], ampicillin, unknown[catA1_1_V00622], chloramphenicol, trimethoprim, unknown[dfrA1_9_AJ238350], sulfisoxazole, unknown[sul1_2_U12338], unknown[sul2_3_HQ840942]	Spectinomycin, Streptomycin, Amoxicillin, Ampicillin, Cephalothin, Piperacillin, Ticarcillin, Chloramphenicol, Trimethoprim, Sulfamethoxazole	313
BNI29_NTS	aadA1, aph(3'')-Ib, aph(6)-Id, blaTEM-1B,catA1, dfrA1, sul1, sul2	unknown[aadA1_5_JX185132], streptomycin, unknown[aph(3'')-Ib_5_AF321551], kanamycin, unknown[aph(6)-Id_1_M28829], ampicillin, unknown[blaTEM-1B_1_AY458016], unknown[catA1_1_V00622], chloramphenicol, unknown[dfrA1_9_AJ238350], trimethoprim, unknown[sul1_2_U12338], sulfisoxazole, unknown[sul2_3_HQ840942]	Spectinomycin, Streptomycin, Amoxicillin, Ampicillin, Cephalothin, Piperacillin, Ticarcillin, Chloramphenicol, Trimethoprim, Sulfamethoxazole	313
BNI222_NTS	aadA1, aph(3'')-Ib, aph(6)-Id, blaTEM-1B,catA1, dfrA1, sul1, sul2	unknown[aadA1_5_JX185132], streptomycin, unknown[aph(3'')-Ib_5_AF321551], kanamycin, unknown[aph(6)-Id_1_M28829], ampicillin, unknown[blaTEM-1B_1_AY458016], chloramphenicol, unknown[catA1_1_V00622], unknown[dfrA1_9_AJ238350], trimethoprim, unknown[sul1_2_U12338], sulfisoxazole, unknown[sul2_3_HQ840942]	Spectinomycin, Streptomycin, Amoxicillin, Ampicillin, Cephalothin, Piperacillin, Ticarcillin, Chloramphenicol, Trimethoprim, Sulfamethoxazole	313
BNI40_NTS	None	Susceptible	-	411
BNI41_NTS	None	Susceptible	-	411
BNI42_NTS	None	Susceptible	-	411
BNI43_NTS	None	Susceptible	-	411
BNI50_NTS	None	Susceptible	-	411
BNI80_NTS	None	Susceptible	-	421
BNI85_NTS	None	Susceptible	-	421
BNI99_NTS	None	Susceptible	-	509
BNI211_NTS	None	Susceptible	-	512
BNI115_NTS	tet(A)	tetracycline, unknown[tet(A)_4_AJ517790]	Doxycycline, Tetracycline	516
BNI178_NTS	None	Susceptible	-	518
BNI187_NTS	None	Susceptible	-	531
BNI120_NTS	None	Susceptible	-	562
BNI123_NTS	None	Susceptible	-	562
BNI125_NTS	None	Susceptible	-	562
BNI126_NTS	None	Susceptible	-	562
BNI127_NTS	None	Susceptible	-	562
BNI128_NTS	None	Susceptible	-	562
BNI129_NTS	None	Susceptible	-	562
BNI130_NTS	None	Susceptible	-	562
BNI131_NTS	None	Susceptible	-	562
BNI132_NTS	None	Susceptible	-	562
BNI133_NTS	None	Susceptible	-	562
BNI134_NTS	None	Susceptible	-	562
BNI135_NTS	None	Susceptible	-	562
BNI136_NTS	None	Susceptible	-	562
BNI137_NTS	None	Susceptible	-	562
BNI138_NTS	None	Susceptible	-	562
BNI139_NTS	None	Susceptible	-	562
BNI140_NTS	None	Susceptible	-	562
BNI165_NTS	None	Susceptible	-	562
BNI166_NTS	None	Susceptible	-	562
BNI169_NTS	None	Susceptible	-	562
BNI170_NTS	None	Susceptible	-	562
BNI172_NTS	None	Susceptible	-	562
BNI173_NTS	None	Susceptible	-	562
BNI174_NTS	None	Susceptible	-	562
BNI175_NTS	None	Susceptible	-	562
BNI92_NTS	None	Susceptible	-	639
BNI93_NTS	blaTEM-1B,mph(A)	unknown[blaTEM-1B_1_AY458016], ampicillin, erythromycin, azithromycin, unknown[mph(A)_2_U36578]	Amoxicillin, Ampicillin, Cephalothin, Piperacillin, Ticarcillin, Erythromycin, Azithromycin, Spiramycin, Telithromycin	639
BNI44_NTS	None	Susceptible	-	684
BNI95_NTS	None	Susceptible	-	684
BNI145_NTS	None	Susceptible	-	758
BNI51_NTS	None	Susceptible	-	951
BNI79_NTS	None	Susceptible	-	951
BNI98_NTS	None	Susceptible	-	1018
BNI91_NTS	None	Susceptible	-	1208
BNI94_NTS	None	Susceptible	-	1208
BNI4_NTS	None	Susceptible	-	1479
BNI121_NTS	aph(6)-Id, dfrA14, qnrB19, sul2, tet(A)	unknown[aph(6)-Id_1_M28829], kanamycin, trimethoprim, unknown[dfrA14_4_AF393510], ciprofloxacin I/R, unknown[qnrB19_1_EU432277], sulfisoxazole, unknown[sul2_2_AY034138], tetracycline, unknown[tet(A)_6_AF534183]	Streptomycin, Trimethoprim, Ciprofloxacin, Sulfamethoxazole, Doxycycline, Tetracycline	1954
BNI167_NTS	aph(6)-Id, dfrA14, qnrB19, sul2, tet(A)	kanamycin, unknown[aph(6)-Id_1_M28829], trimethoprim, unknown[dfrA14_4_AF393510], unknown[qnrB19_1_EU432277], ciprofloxacin I/R, sulfisoxazole, unknown[sul2_2_AY034138], unknown[tet(A)_6_AF534183], tetracycline	Streptomycin, Trimethoprim, Ciprofloxacin, Sulfamethoxazole, Doxycycline, Tetracycline	1954
BNI214_NTS	None	Susceptible	-	1996
BNI154_NTS	fosA7	unknown[fosA7_1_LAPJ01000014], fosfomycin	Fosfomycin	2043
BNI217_NTS	fosA7	unknown[fosA7_1_LAPJ01000014], fosfomycin	Fosfomycin	2043
BNI219_NTS	fosA7	fosfomycin, unknown[fosA7_1_LAPJ01000014]	Fosfomycin	2043
BNI181_NTS	None	Susceptible	-	2075
BNI45_NTS	None	Susceptible	-	2152
BNI76_NTS	None	Susceptible	-	2152
BNI216_NTS	None	Susceptible	-	2152
BNI86_NTS	fosA7	fosfomycin, unknown[fosA7_1_LAPJ01000014]	Fosfomycin	2215
BNI152_NTS	aph(3'')-Ib, aph(6)-Id, blaTEM-1B,qnrB19, sul2, tet(A)	unknown[aph(3'')-Ib_2_AF024602], streptomycin, unknown[aph(6)-Id_1_M28829], kanamycin, ampicillin, unknown[blaTEM-1B_1_AY458016], unknown[qnrB19_1_EU432277], ciprofloxacin I/R, sulfisoxazole, unknown[sul2_6_FN995456], unknown[tet(A)_4_AJ517790], tetracycline	Streptomycin, Amoxicillin, Ampicillin, Cephalothin, Piperacillin, Ticarcillin, Ciprofloxacin, Sulfamethoxazole, Doxycycline, Tetracycline	2328
BNI82_NTS	None	Susceptible	-	2452
BNI210_NTS	fosA7	unknown[fosA7_1_LAPJ01000014], fosfomycin	Fosfomycin	2562
BNI38_NTS	None	Susceptible	-	2584
BNI53_NTS	None	Susceptible	-	2584
BNI57_NTS	None	Susceptible	-	2584
BNI58_NTS	None	Susceptible	-	2584
BNI59_NTS	None	Susceptible	-	2584
BNI60_NTS	None	Susceptible	-	2584
BNI61_NTS	None	Susceptible	-	2584
BNI62_NTS	None	Susceptible	-	2584
BNI63_NTS	None	Susceptible	-	2584
BNI64_NTS	None	Susceptible	-	2584
BNI155_NTS	None	Susceptible	-	2584
BNI182_NTS	None	Susceptible	-	2584
BNI190_NTS	None	Susceptible	-	2584
BNI192_NTS	None	Susceptible	-	2584
BNI97_NTS	None	Susceptible	-	3269
BNI47_NTS	None	Susceptible	-	3281
BNI77_NTS	None	Susceptible	-	3281
BNI78_NTS	None	Susceptible	-	3281
BNI194_NTS	None	Susceptible	-	3587
BNI212_NTS	None	Susceptible	-	3587
BNI161_NTS	None	Susceptible	-	4357
BNI199_NTS	None	Susceptible	-	4357
BNI200_NTS	None	Susceptible	-	4357
BNI117_NTS	None	Susceptible	-	4885
BNI100_NTS	None	Susceptible	-	4984
BNI220_NTS	None	Susceptible	-	5069
BNI221_NTS	None	Susceptible	-	5069
BNI111_NTS	None	Susceptible	-	5180
BNI109_NTS	None	Susceptible	-	5507
BNI112_NTS	None	Susceptible	-	5507
BNI156_NTS	None	Susceptible	-	5507
BNI186_NTS	None	Susceptible	-	5507
BNI189_NTS	None	Susceptible	-	5507
BNI108_NTS	None	Susceptible	-	5557
BNI52_NTS	None	Susceptible	-	5675
BNI118_NTS	None	Susceptible	-	5675
BNI158_NTS	None	Susceptible	-	5675
BNI159_NTS	None	Susceptible	-	5675
BNI193_NTS	None	Susceptible	-	5675
BNI195_NTS	None	Susceptible	-	5675
BNI46_NTS	None	Susceptible	-	6382
BNI171_NTS	None	Susceptible	-	6727
BNI176_NTS	None	Susceptible	-	9391
BNI30_NTS	None	Susceptible	-	-
BNI49_NTS	None	Susceptible	-	-
BNI54_NTS	None	Susceptible	-	-
BNI56_NTS	None	Susceptible	-	-
BNI96_NTS	None	Susceptible	-	-
BNI113_NTS	fosA7	fosfomycin, unknown[fosA7_1_LAPJ01000014]	Fosfomycin	-
BNI114_NTS	None	Susceptible	-	-
BNI116_NTS	None	Susceptible	-	-
BNI119_NTS	None	Susceptible	-	-
BNI122_NTS	aadA1, dfrA1, qnrA1, tet(A)	streptomycin, unknown[aadA1_5_JX185132], unknown[dfrA1_9_AJ238350], trimethoprim, ciprofloxacin I/R, unknown[qnrA1_1_AY070235], tetracycline, unknown[tet(A)_4_AJ517790]	Spectinomycin, Streptomycin, Trimethoprim, Ciprofloxacin, Doxycycline, Tetracycline	-
BNI144_NTS	None	Susceptible	-	-
BNI151_NTS	None	Susceptible	-	-
BNI157_NTS	None	Susceptible	-	-
BNI162_NTS	None	Susceptible	-	-
BNI163_NTS	None	Susceptible	-	-
BNI164_NTS	aadA1, dfrA1, qnrA1, qnrA1, sul1, tet(A)	streptomycin, unknown[aadA1_5_JX185132], unknown[dfrA1_9_AJ238350], trimethoprim, ciprofloxacin I/R, unknown[qnrA1_1_AY070235], sulfisoxazole, unknown[sul1_2_U12338], unknown[tet(A)_4_AJ517790], tetracycline	Spectinomycin, Streptomycin, Trimethoprim, Ciprofloxacin, Sulfamethoxazole, Doxycycline, Tetracycline	-
BNI168_NTS	aadA1, aph(3'')-Ib, aph(6)-Id, blaTEM-1B,qnrB19, qnrB19, sul2, tet(A)	streptomycin, unknown[aadA1_5_JX185132], unknown[aph(3'')-Ib_5_AF321551], unknown[aph(6)-Id_4_CP000971], kanamycin, unknown[blaTEM-1B_1_AY458016], ampicillin, unknown[qnrB19_1_EU432277], ciprofloxacin I/R, unknown[sul2_2_AY034138], sulfisoxazole, unknown[tet(A)_4_AJ517790], tetracycline	Spectinomycin, Streptomycin, Amoxicillin, Ampicillin, Cephalothin, Piperacillin, Ticarcillin, Ciprofloxacin, Sulfamethoxazole, Doxycycline, Tetracycline	-
BNI177_NTS	None	Susceptible	-	-
BNI183_NTS	None	Susceptible	-	-
BNI184_NTS	None	Susceptible	-	-
BNI185_NTS	None	Susceptible	-	-
BNI188_NTS	None	Susceptible	-	-
BNI191_NTS	fosA7	fosfomycin, unknown[fosA7_1_LAPJ01000014]	Fosfomycin	-
BNI201_NTS	None	Susceptible	-	-
BNI202_NTS	None	Susceptible	-	-
BNI203_NTS	None	Susceptible	-	-
BNI204_NTS	None	Susceptible	-	-
BNI205_NTS	None	Susceptible	-	-
BNI206_NTS	None	Susceptible	-	-
BNI207_NTS	None	Susceptible	-	-
BNI209_NTS	None	Susceptible	-	-
BNI213_NTS	None	Susceptible	-	-
BNI218_NTS	None	Susceptible	-	-

## Sheet: S6_Sample_data
Supplementary table 6: Sample data
id	country	sample_type	sampling_date	age_years	sex	species	NTS	serovar	sampleID
1	GH	blood (human)	2018-04-09	0	female	NA	NA	NA	NA
2	GH	blood (human)	2018-10-17	0	male	NA	NA	NA	NA
3	GH	blood (human)	2018-04-10	3	male	NA	NA	NA	NA
4	GH	blood (human)	2018-04-10	3	male	NA	NA	NA	NA
5	GH	blood (human)	2018-04-11	2	male	NA	NA	NA	NA
6	GH	blood (human)	2018-04-11	0	female	NA	NA	NA	NA
7	GH	blood (human)	2018-04-12	2	male	NA	NA	NA	NA
8	GH	blood (human)	2018-04-12	3	female	NA	NA	NA	NA
9	GH	blood (human)	2018-04-12	2	male	NA	NA	NA	NA
10	GH	blood (human)	2018-04-13	1	male	NA	NA	NA	NA
11	GH	blood (human)	2018-04-16	3	female	NA	NA	NA	NA
12	GH	blood (human)	2018-04-16	0	female	NA	NA	NA	NA
13	GH	blood (human)	2018-04-16	1	female	NA	NA	NA	NA
14	GH	blood (human)	2018-04-17	2	female	NA	NA	NA	NA
15	GH	blood (human)	2018-04-17	1	male	NA	NA	NA	NA
16	GH	blood (human)	2018-04-17	0	male	NA	NA	NA	NA
17	GH	blood (human)	2018-04-19	1	male	NA	NA	NA	NA
18	GH	blood (human)	2018-04-20	0	male	NA	NA	NA	NA
19	GH	blood (human)	2018-04-20	0	female	NA	NA	NA	NA
20	GH	blood (human)	2018-04-23	3	male	NA	NA	NA	NA
21	GH	blood (human)	2018-04-24	2	male	NA	NA	NA	NA
22	GH	blood (human)	2018-04-24	2	male	NA	1	S.Dublin	BNI65_NTS
23	GH	blood (human)	2018-04-24	3	female	NA	NA	NA	NA
24	GH	blood (human)	2018-04-24	1	male	NA	1	S.Dublin	BNI66_NTS
25	GH	blood (human)	2018-04-24	0	male	NA	NA	NA	NA
26	GH	blood (human)	2018-04-25	1	male	NA	1	S.Enteritidis	BNI67_NTS
27	GH	blood (human)	2018-04-25	1	female	NA	NA	NA	NA
28	GH	blood (human)	2018-04-25	2	male	NA	NA	NA	NA
29	GH	blood (human)	2018-04-26	2	male	NA	NA	NA	NA
30	GH	blood (human)	2018-04-27	0	female	NA	NA	NA	NA
31	GH	blood (human)	2018-04-27	1	female	NA	NA	NA	NA
32	GH	blood (human)	2018-04-27	3	female	NA	NA	NA	NA
33	GH	blood (human)	2018-04-27	0	male	NA	NA	NA	NA
34	GH	blood (human)	2018-05-02	1	female	NA	1	S.Typhimurium	BNI68_NTS
35	GH	blood (human)	2018-05-03	0	female	NA	NA	NA	NA
36	GH	blood (human)	2018-05-04	1	female	NA	NA	NA	NA
37	GH	blood (human)	2018-05-04	2	male	NA	NA	NA	NA
38	GH	blood (human)	2018-05-08	0	male	NA	NA	NA	NA
39	GH	blood (human)	2018-05-08	1	female	NA	NA	NA	NA
40	GH	blood (human)	2018-05-09	5	male	NA	NA	NA	NA
41	GH	blood (human)	2018-05-09	3	female	NA	NA	NA	NA
42	GH	blood (human)	2018-05-09	1	female	NA	NA	NA	NA
43	GH	blood (human)	2018-05-10	2	male	NA	NA	NA	NA
44	GH	blood (human)	2018-05-10	1	male	NA	NA	NA	NA
45	GH	blood (human)	2018-05-15	0	male	NA	NA	NA	NA
46	GH	blood (human)	2018-05-16	2	female	NA	NA	NA	NA
47	GH	blood (human)	2018-05-16	1	male	NA	NA	NA	NA
48	GH	blood (human)	2018-05-16	0	female	NA	NA	NA	NA
49	GH	blood (human)	2018-05-16	2	male	NA	NA	NA	NA
50	GH	blood (human)	2018-05-17	4	female	NA	NA	NA	NA
51	GH	blood (human)	2018-05-17	0	female	NA	NA	NA	NA
52	GH	blood (human)	2018-05-17	2	male	NA	NA	NA	NA
53	GH	blood (human)	2018-05-17	0	female	NA	NA	NA	NA
54	GH	blood (human)	2018-05-18	2	female	NA	NA	NA	NA
55	GH	blood (human)	2018-05-21	5	male	NA	NA	NA	NA
56	GH	blood (human)	2018-05-21	4	male	NA	NA	NA	NA
57	GH	blood (human)	2018-05-21	4	female	NA	NA	NA	NA
58	GH	blood (human)	2018-05-21	1	female	NA	NA	NA	NA
59	GH	blood (human)	2018-05-22	2	female	NA	NA	NA	NA
60	GH	blood (human)	2018-05-23	0	male	NA	NA	NA	NA
61	GH	blood (human)	2018-05-23	1	male	NA	NA	NA	NA
62	GH	blood (human)	2018-05-23	1	male	NA	NA	NA	NA
63	GH	blood (human)	2018-05-24	0	male	NA	NA	NA	NA
64	GH	blood (human)	2018-05-28	0	male	NA	NA	NA	NA
65	GH	blood (human)	2018-05-28	3	female	NA	NA	NA	NA
66	GH	blood (human)	2018-05-29	3	male	NA	NA	NA	NA
67	GH	blood (human)	2018-05-29	2	male	NA	NA	NA	NA
68	GH	blood (human)	2018-05-30	3	male	NA	NA	NA	NA
69	GH	blood (human)	2018-05-30	1	female	NA	NA	NA	NA
70	GH	blood (human)	2018-05-31	5	male	NA	NA	NA	NA
71	GH	blood (human)	2018-06-01	5	male	NA	NA	NA	NA
72	GH	blood (human)	2018-06-01	2	male	NA	NA	NA	NA
73	GH	blood (human)	2018-06-01	3	male	NA	NA	NA	NA
74	GH	blood (human)	2018-06-01	0	male	NA	NA	NA	NA
75	GH	blood (human)	2018-06-01	1	female	NA	NA	NA	NA
76	GH	blood (human)	2018-06-04	1	male	NA	NA	NA	NA
77	GH	blood (human)	2018-06-04	1	male	NA	NA	NA	NA
78	GH	blood (human)	2018-06-04	1	male	NA	NA	NA	NA
79	GH	blood (human)	2018-06-04	0	female	NA	NA	NA	NA
80	GH	blood (human)	2018-06-05	4	male	NA	NA	NA	NA
81	GH	blood (human)	2018-06-06	0	female	NA	NA	NA	NA
82	GH	blood (human)	2018-06-06	2	female	NA	NA	NA	NA
83	GH	blood (human)	2018-06-07	1	male	NA	NA	NA	NA
84	GH	blood (human)	2018-06-07	0	female	NA	NA	NA	NA
85	GH	blood (human)	2018-06-11	2	male	NA	NA	NA	NA
86	GH	blood (human)	2018-06-12	3	female	NA	NA	NA	NA
87	GH	blood (human)	2018-06-13	3	female	NA	NA	NA	NA
88	GH	blood (human)	2018-06-14	1	female	NA	NA	NA	NA
89	GH	blood (human)	2018-06-14	0	male	NA	NA	NA	NA
90	GH	blood (human)	2018-06-18	4	male	NA	NA	NA	NA
91	GH	blood (human)	2018-06-19	0	male	NA	NA	NA	NA
92	GH	blood (human)	2018-06-21	1	female	NA	NA	NA	NA
93	GH	blood (human)	2018-06-25	3	male	NA	NA	NA	NA
94	GH	blood (human)	2018-06-26	2	male	NA	NA	NA	NA
95	GH	blood (human)	2018-06-26	1	male	NA	NA	NA	NA
96	GH	blood (human)	2018-06-26	4	male	NA	NA	NA	NA
97	GH	blood (human)	2018-06-26	3	male	NA	NA	NA	NA
98	GH	blood (human)	2018-06-27	3	male	NA	NA	NA	NA
99	GH	blood (human)	2018-06-27	0	female	NA	NA	NA	NA
100	GH	blood (human)	2018-06-28	1	male	NA	NA	NA	NA
101	GH	blood (human)	2018-06-29	0	female	NA	NA	NA	NA
102	GH	blood (human)	2018-06-29	1	male	NA	NA	NA	NA
103	GH	blood (human)	2018-06-29	3	male	NA	NA	NA	NA
104	GH	blood (human)	2018-07-04	2	male	NA	NA	NA	NA
105	GH	blood (human)	2018-07-04	1	female	NA	NA	NA	NA
106	GH	blood (human)	2018-07-05	0	female	NA	NA	NA	NA
107	GH	blood (human)	2018-07-05	4	male	NA	NA	NA	NA
108	GH	blood (human)	2018-07-05	2	male	NA	NA	NA	NA
109	GH	blood (human)	2018-07-05	2	male	NA	NA	NA	NA
110	GH	blood (human)	2018-07-09	2	female	NA	NA	NA	NA
111	GH	blood (human)	2018-07-09	2	male	NA	NA	NA	NA
112	GH	blood (human)	2018-07-09	2	male	NA	NA	NA	NA
113	GH	blood (human)	2018-07-10	5	male	NA	NA	NA	NA
114	GH	blood (human)	2018-07-12	3	female	NA	NA	NA	NA
115	GH	blood (human)	2018-07-12	5	male	NA	NA	NA	NA
116	GH	blood (human)	2018-07-12	3	male	NA	NA	NA	NA
117	GH	blood (human)	2018-07-12	1	male	NA	NA	NA	NA
118	GH	blood (human)	2018-07-17	5	female	NA	NA	NA	NA
119	GH	blood (human)	2018-07-18	3	female	NA	NA	NA	NA
120	GH	blood (human)	2018-07-18	4	male	NA	NA	NA	NA
121	GH	blood (human)	2018-07-19	4	male	NA	NA	NA	NA
122	GH	blood (human)	2018-07-19	4	female	NA	NA	NA	NA
123	GH	blood (human)	2018-07-19	1	male	NA	NA	NA	NA
124	GH	blood (human)	2018-07-20	4	male	NA	NA	NA	NA
125	GH	blood (human)	2018-07-23	2	male	NA	NA	NA	NA
126	GH	blood (human)	2018-07-24	2	female	NA	NA	NA	NA
127	GH	blood (human)	2018-07-27	4	male	NA	NA	NA	NA
128	GH	blood (human)	2018-07-27	1	male	NA	NA	NA	NA
129	GH	blood (human)	2018-07-30	1	female	NA	NA	NA	NA
130	GH	blood (human)	2018-07-31	2	male	NA	NA	NA	NA
131	GH	blood (human)	2018-07-31	2	female	NA	NA	NA	NA
132	GH	blood (human)	2018-07-31	1	female	NA	NA	NA	NA
133	GH	blood (human)	2018-07-31	0	male	NA	NA	NA	NA
134	GH	blood (human)	2018-08-02	1	female	NA	NA	NA	NA
135	GH	blood (human)	2018-08-07	1	female	NA	NA	NA	NA
136	GH	blood (human)	2018-08-08	3	male	NA	NA	NA	NA
137	GH	blood (human)	2018-08-13	2	female	NA	NA	NA	NA
138	GH	blood (human)	2018-08-13	2	female	NA	NA	NA	NA
139	GH	blood (human)	2018-08-14	3	male	NA	NA	NA	NA
140	GH	blood (human)	2018-08-14	3	female	NA	NA	NA	NA
141	GH	blood (human)	2018-08-15	0	male	NA	NA	NA	NA
142	GH	blood (human)	2018-08-15	1	male	NA	NA	NA	NA
143	GH	blood (human)	2018-08-16	2	female	NA	NA	NA	NA
144	GH	blood (human)	2018-08-16	1	male	NA	NA	NA	NA
145	GH	blood (human)	2018-08-17	0	male	NA	NA	NA	NA
146	GH	blood (human)	2018-08-20	3	male	NA	NA	NA	NA
147	GH	blood (human)	2018-08-22	5	male	NA	NA	NA	NA
148	GH	blood (human)	2018-08-23	0	male	NA	NA	NA	NA
149	GH	blood (human)	2018-08-27	1	female	NA	NA	NA	NA
150	GH	blood (human)	2018-08-28	3	male	NA	NA	NA	NA
151	GH	blood (human)	2018-08-28	5	female	NA	NA	NA	NA
152	GH	blood (human)	2018-08-28	1	male	NA	NA	NA	NA
153	GH	blood (human)	2018-08-28	4	male	NA	NA	NA	NA
154	GH	blood (human)	2018-08-30	4	female	NA	NA	NA	NA
155	GH	blood (human)	2018-08-30	4	male	NA	NA	NA	NA
156	GH	blood (human)	2018-08-30	4	female	NA	NA	NA	NA
157	GH	blood (human)	2018-08-31	3	female	NA	NA	NA	NA
158	GH	blood (human)	2018-08-31	3	female	NA	NA	NA	NA
159	GH	blood (human)	2018-08-31	3	female	NA	NA	NA	NA
160	GH	blood (human)	2018-09-08	1	male	NA	NA	NA	NA
161	GH	blood (human)	2018-09-04	5	male	NA	NA	NA	NA
162	GH	blood (human)	2018-09-04	4	male	NA	NA	NA	NA
163	GH	blood (human)	2018-09-04	5	female	NA	NA	NA	NA
164	GH	blood (human)	2018-09-04	2	male	NA	NA	NA	NA
165	GH	blood (human)	2018-09-05	0	female	NA	NA	NA	NA
166	GH	blood (human)	2018-09-05	0	male	NA	NA	NA	NA
167	GH	blood (human)	2018-09-05	4	female	NA	NA	NA	NA
168	GH	blood (human)	2018-09-05	1	male	NA	NA	NA	NA
169	GH	blood (human)	2018-09-05	3	male	NA	NA	NA	NA
170	GH	blood (human)	2018-09-06	5	male	NA	NA	NA	NA
171	GH	blood (human)	2018-09-07	2	female	NA	NA	NA	NA
172	GH	blood (human)	2018-09-10	2	male	NA	NA	NA	NA
173	GH	blood (human)	2018-09-10	2	male	NA	NA	NA	NA
174	GH	blood (human)	2018-09-12	2	female	NA	NA	NA	NA
175	GH	blood (human)	2018-09-13	4	male	NA	NA	NA	NA
176	GH	blood (human)	2018-09-17	1	male	NA	NA	NA	NA
177	GH	blood (human)	2018-09-18	2	male	NA	NA	NA	NA
178	GH	blood (human)	2018-09-18	5	female	NA	NA	NA	NA
179	GH	blood (human)	2018-09-18	2	male	NA	NA	NA	NA
180	GH	blood (human)	2018-09-19	4	female	NA	NA	NA	NA
181	GH	blood (human)	2018-09-20	4	male	NA	NA	NA	NA
182	GH	blood (human)	2018-09-20	4	female	NA	NA	NA	NA
183	GH	blood (human)	2018-09-26	0	female	NA	NA	NA	NA
184	GH	blood (human)	2018-09-27	2	female	NA	NA	NA	NA
185	GH	blood (human)	2018-09-28	3	male	NA	NA	NA	NA
186	GH	blood (human)	2018-10-01	4	male	NA	NA	NA	NA
187	GH	blood (human)	2018-10-01	0	female	NA	NA	NA	NA
188	GH	blood (human)	2018-10-02	4	female	NA	NA	NA	NA
189	GH	blood (human)	2018-10-03	0	female	NA	NA	NA	NA
190	GH	blood (human)	2018-10-04	2	male	NA	NA	NA	NA
191	GH	blood (human)	2018-10-04	0	male	NA	NA	NA	NA
192	GH	blood (human)	2018-10-05	1	male	NA	NA	NA	NA
193	GH	blood (human)	2018-10-05	4	female	NA	NA	NA	NA
194	GH	blood (human)	2018-10-10	0	male	NA	NA	NA	NA
195	GH	blood (human)	2018-10-11	4	male	NA	NA	NA	NA
196	GH	blood (human)	2018-10-12	1	female	NA	NA	NA	NA
197	GH	blood (human)	2018-10-12	5	male	NA	NA	NA	NA
198	GH	blood (human)	2018-10-15	4	male	NA	NA	NA	NA
199	GH	blood (human)	2018-10-15	2	female	NA	NA	NA	NA
200	GH	blood (human)	2018-10-16	4	male	NA	NA	NA	NA
201	GH	blood (human)	2018-10-17	5	female	NA	NA	NA	NA
202	GH	blood (human)	2018-10-18	2	female	NA	NA	NA	NA
203	GH	blood (human)	2018-10-19	4	male	NA	NA	NA	NA
204	GH	blood (human)	2018-10-19	0	female	NA	NA	NA	NA
205	GH	blood (human)	2018-10-22	4	male	NA	1	S.Enteritidis	BNI75_NTS
206	GH	blood (human)	2018-10-22	2	female	NA	NA	NA	NA
207	GH	blood (human)	2018-10-22	1	female	NA	NA	NA	NA
208	GH	blood (human)	2018-10-22	5	male	NA	NA	NA	NA
209	GH	blood (human)	2018-10-22	2	female	NA	NA	NA	NA
210	GH	blood (human)	2018-10-24	0	male	NA	NA	NA	NA
211	GH	blood (human)	2018-10-24	0	female	NA	NA	NA	NA
212	GH	blood (human)	2018-10-24	1	male	NA	NA	NA	NA
213	GH	blood (human)	2018-10-25	4	female	NA	NA	NA	NA
214	GH	blood (human)	2018-10-29	0	male	NA	NA	NA	NA
215	GH	blood (human)	2018-10-30	1	female	NA	NA	NA	NA
216	GH	blood (human)	2018-10-30	0	female	NA	NA	NA	NA
217	GH	blood (human)	2018-11-02	0	female	NA	NA	NA	NA
218	GH	blood (human)	2018-11-02	1	male	NA	NA	NA	NA
219	GH	blood (human)	2018-11-05	3	female	NA	NA	NA	NA
220	GH	blood (human)	2018-11-07	1	male	NA	NA	NA	NA
221	GH	blood (human)	2018-11-08	5	female	NA	NA	NA	NA
222	GH	blood (human)	2018-11-09	0	female	NA	NA	NA	NA
223	GH	blood (human)	2018-11-12	2	female	NA	NA	NA	NA
224	GH	blood (human)	2018-11-19	4	male	NA	NA	NA	NA
225	GH	blood (human)	2018-11-19	3	male	NA	NA	NA	NA
226	GH	blood (human)	2018-11-20	4	male	NA	NA	NA	NA
227	GH	blood (human)	2018-11-20	1	female	NA	NA	NA	NA
228	GH	blood (human)	2018-11-20	3	male	NA	NA	NA	NA
229	GH	blood (human)	2018-11-20	2	male	NA	NA	NA	NA
230	GH	blood (human)	2018-11-22	3	female	NA	NA	NA	NA
231	GH	blood (human)	2018-11-27	2	female	NA	NA	NA	NA
232	GH	blood (human)	2018-11-28	2	female	NA	NA	NA	NA
233	GH	blood (human)	2018-11-30	1	male	NA	NA	NA	NA
234	GH	blood (human)	2018-12-03	1	male	NA	NA	NA	NA
235	GH	blood (human)	2018-12-03	0	male	NA	NA	NA	NA
236	GH	blood (human)	2018-12-05	2	female	NA	NA	NA	NA
237	GH	blood (human)	2018-12-06	0	female	NA	NA	NA	NA
238	GH	blood (human)	2018-12-06	0	male	NA	NA	NA	NA
239	GH	blood (human)	2018-12-11	3	female	NA	NA	NA	NA
240	GH	blood (human)	2018-12-11	1	female	NA	NA	NA	NA
241	GH	blood (human)	2018-12-10	5	female	NA	NA	NA	NA
242	GH	blood (human)	2018-12-12	4	female	NA	NA	NA	NA
243	GH	blood (human)	2018-12-12	5	male	NA	NA	NA	NA
244	GH	blood (human)	2019-01-14	5	male	NA	NA	NA	NA
245	GH	blood (human)	2019-01-13	0	male	NA	NA	NA	NA
246	GH	blood (human)	2019-01-13	0	female	NA	NA	NA	NA
247	GH	blood (human)	2019-01-17	0	female	NA	NA	NA	NA
248	GH	blood (human)	2019-01-17	1	male	NA	NA	NA	NA
249	GH	blood (human)	2019-01-22	0	male	NA	NA	NA	NA
250	GH	blood (human)	2019-01-25	3	male	NA	NA	NA	NA
251	GH	blood (human)	2019-01-30	2	male	NA	NA	NA	NA
252	GH	blood (human)	2019-01-31	5	female	NA	NA	NA	NA
253	GH	blood (human)	2019-02-04	0	male	NA	NA	NA	NA
254	GH	blood (human)	2019-02-05	0	male	NA	NA	NA	NA
255	GH	blood (human)	2019-02-07	0	female	NA	NA	NA	NA
256	GH	blood (human)	2019-02-07	0	female	NA	NA	NA	NA
257	GH	blood (human)	2019-02-08	2	male	NA	NA	NA	NA
258	GH	blood (human)	2019-02-11	0	female	NA	NA	NA	NA
259	GH	blood (human)	2019-02-11	1	male	NA	NA	NA	NA
260	GH	blood (human)	2019-02-13	0	male	NA	NA	NA	NA
261	GH	blood (human)	2019-03-21	3	female	NA	NA	NA	NA
262	GH	blood (human)	2019-03-21	3	male	NA	NA	NA	NA
263	GH	blood (human)	2019-03-22	0	female	NA	NA	NA	NA
264	GH	blood (human)	2019-03-22	0	female	NA	NA	NA	NA
265	GH	blood (human)	2019-03-25	2	male	NA	NA	NA	NA
266	GH	blood (human)	2019-03-25	3	female	NA	NA	NA	NA
267	GH	blood (human)	2019-03-26	0	male	NA	NA	NA	NA
268	GH	blood (human)	2019-03-26	1	male	NA	NA	NA	NA
269	GH	blood (human)	2019-03-26	0	male	NA	NA	NA	NA
270	GH	blood (human)	2019-03-27	0	male	NA	NA	NA	NA
271	GH	blood (human)	2019-03-27	1	male	NA	NA	NA	NA
272	GH	blood (human)	2019-03-27	0	male	NA	NA	NA	NA
273	GH	blood (human)	2019-03-28	0	male	NA	NA	NA	NA
274	GH	blood (human)	2019-03-29	2	female	NA	NA	NA	NA
275	GH	blood (human)	2019-03-28	3	female	NA	NA	NA	NA
276	GH	blood (human)	2019-04-02	0	female	NA	NA	NA	NA
277	GH	blood (human)	2019-04-03	0	female	NA	NA	NA	NA
278	GH	blood (human)	2019-04-04	1	male	NA	NA	NA	NA
279	GH	blood (human)	2019-04-04	0	male	NA	NA	NA	NA
280	GH	blood (human)	2019-04-04	1	female	NA	NA	NA	NA
281	GH	blood (human)	2019-04-04	3	female	NA	NA	NA	NA
282	GH	blood (human)	2019-04-05	1	male	NA	NA	NA	NA
283	GH	blood (human)	2019-04-09	1	female	NA	NA	NA	NA
284	GH	blood (human)	2019-04-10	1	male	NA	NA	NA	NA
285	GH	blood (human)	2019-04-10	4	male	NA	NA	NA	NA
286	GH	blood (human)	2019-04-10	0	male	NA	NA	NA	NA
287	GH	blood (human)	2019-04-10	2	female	NA	NA	NA	NA
288	GH	blood (human)	2019-04-10	4	male	NA	NA	NA	NA
289	GH	blood (human)	2019-04-11	3	female	NA	NA	NA	NA
290	GH	blood (human)	2019-04-11	0	male	NA	NA	NA	NA
291	GH	blood (human)	2019-04-11	1	male	NA	NA	NA	NA
292	GH	blood (human)	2019-04-11	0	female	NA	NA	NA	NA
293	GH	blood (human)	2019-04-12	1	male	NA	NA	NA	NA
294	GH	blood (human)	2019-04-12	1	male	NA	NA	NA	NA
295	GH	blood (human)	2019-04-11	0	female	NA	NA	NA	NA
296	GH	blood (human)	2019-04-12	1	male	NA	NA	NA	NA
297	GH	blood (human)	2019-04-12	4	male	NA	NA	NA	NA
298	GH	blood (human)	2019-04-15	0	female	NA	NA	NA	NA
299	GH	blood (human)	2019-04-15	0	female	NA	NA	NA	NA
300	GH	blood (human)	2019-04-15	1	female	NA	NA	NA	NA
301	GH	blood (human)	2019-04-15	4	male	NA	NA	NA	NA
302	GH	blood (human)	2019-04-15	0	male	NA	NA	NA	NA
303	GH	blood (human)	2019-04-16	2	male	NA	NA	NA	NA
304	GH	blood (human)	2019-04-16	0	female	NA	NA	NA	NA
305	GH	blood (human)	2019-04-17	1	male	NA	NA	NA	NA
306	GH	blood (human)	2019-04-18	4	female	NA	NA	NA	NA
307	GH	blood (human)	2019-04-23	1	male	NA	NA	NA	NA
308	GH	blood (human)	2019-04-23	0	male	NA	NA	NA	NA
309	GH	blood (human)	2019-04-23	1	female	NA	NA	NA	NA
310	GH	blood (human)	2019-04-24	1	male	NA	NA	NA	NA
311	GH	blood (human)	2019-04-24	0	male	NA	NA	NA	NA
312	GH	blood (human)	2019-04-24	0	male	NA	NA	NA	NA
313	GH	blood (human)	2019-04-25	1	male	NA	NA	NA	NA
314	GH	blood (human)	2019-04-25	2	female	NA	NA	NA	NA
315	GH	blood (human)	2019-04-25	0	female	NA	NA	NA	NA
316	GH	blood (human)	2019-04-26	0	female	NA	NA	NA	NA
317	GH	blood (human)	2019-04-26	0	male	NA	NA	NA	NA
318	GH	blood (human)	2019-04-29	0	male	NA	NA	NA	NA
319	GH	blood (human)	2019-04-29	0	female	NA	NA	NA	NA
320	GH	blood (human)	2019-04-29	2	male	NA	NA	NA	NA
321	GH	blood (human)	2019-04-29	2	female	NA	NA	NA	NA
322	GH	blood (human)	2019-04-29	0	female	NA	NA	NA	NA
323	GH	blood (human)	2019-04-29	1	male	NA	NA	NA	NA
324	GH	blood (human)	2019-04-30	1	female	NA	NA	NA	NA
325	GH	blood (human)	2019-04-30	0	male	NA	NA	NA	NA
326	GH	blood (human)	2019-05-02	3	male	NA	NA	NA	NA
327	GH	blood (human)	2019-05-02	0	female	NA	NA	NA	NA
328	GH	blood (human)	2019-05-03	4	female	NA	NA	NA	NA
329	GH	blood (human)	2019-05-06	2	female	NA	1	S.Typhimurium	BNI69_NTS
330	GH	blood (human)	2019-05-06	4	male	NA	NA	NA	NA
331	GH	blood (human)	2019-05-06	3	female	NA	NA	NA	NA
332	GH	blood (human)	2019-05-06	1	male	NA	NA	NA	NA
333	GH	blood (human)	2019-05-06	3	male	NA	NA	NA	NA
334	GH	blood (human)	2019-05-06	0	male	NA	NA	NA	NA
335	GH	blood (human)	2019-05-07	3	male	NA	NA	NA	NA
336	GH	blood (human)	2019-05-07	3	female	NA	NA	NA	NA
337	GH	blood (human)	2019-05-07	2	male	NA	NA	NA	NA
338	GH	blood (human)	2019-05-09	3	female	NA	NA	NA	NA
339	GH	blood (human)	2019-05-09	2	male	NA	NA	NA	NA
340	GH	blood (human)	2019-05-10	3	male	NA	NA	NA	NA
341	GH	blood (human)	2019-05-13	3	female	NA	NA	NA	NA
342	GH	blood (human)	2019-05-13	0	female	NA	NA	NA	NA
343	GH	blood (human)	2019-05-13	3	female	NA	NA	NA	NA
344	GH	blood (human)	2019-05-15	2	male	NA	NA	NA	NA
345	GH	blood (human)	2019-05-16	5	female	NA	NA	NA	NA
346	GH	blood (human)	2019-05-16	0	male	NA	NA	NA	NA
347	GH	blood (human)	2019-05-16	0	female	NA	NA	NA	NA
348	GH	blood (human)	2019-05-17	1	female	NA	NA	NA	NA
349	GH	blood (human)	2019-05-20	0	female	NA	NA	NA	NA
350	GH	blood (human)	2019-05-20	0	female	NA	NA	NA	NA
351	GH	blood (human)	2019-05-20	1	male	NA	NA	NA	NA
352	GH	blood (human)	2019-05-21	1	female	NA	NA	NA	NA
353	GH	blood (human)	2019-05-22	1	female	NA	NA	NA	NA
354	GH	blood (human)	2019-05-22	0	female	NA	NA	NA	NA
355	GH	blood (human)	2019-05-22	4	male	NA	NA	NA	NA
356	GH	blood (human)	2019-05-23	4	male	NA	NA	NA	NA
357	GH	blood (human)	2019-05-23	0	female	NA	NA	NA	NA
358	GH	blood (human)	2019-05-27	4	female	NA	NA	NA	NA
359	GH	blood (human)	2019-05-27	2	male	NA	NA	NA	NA
360	GH	blood (human)	2019-05-27	4	male	NA	NA	NA	NA
361	GH	blood (human)	2019-05-27	0	male	NA	NA	NA	NA
362	GH	blood (human)	2019-05-27	1	male	NA	NA	NA	NA
363	GH	blood (human)	2019-05-27	4	male	NA	NA	NA	NA
364	GH	blood (human)	2019-05-28	5	male	NA	NA	NA	NA
365	GH	blood (human)	2019-05-29	1	male	NA	NA	NA	NA
366	GH	blood (human)	2019-05-29	0	female	NA	NA	NA	NA
367	GH	blood (human)	2019-05-29	0	female	NA	NA	NA	NA
368	GH	blood (human)	2019-05-29	1	female	NA	NA	NA	NA
369	GH	blood (human)	2019-05-30	1	female	NA	NA	NA	NA
370	GH	blood (human)	2019-05-30	2	male	NA	NA	NA	NA
371	GH	blood (human)	2019-05-30	2	female	NA	NA	NA	NA
372	GH	blood (human)	2019-05-30	2	male	NA	NA	NA	NA
373	GH	blood (human)	2019-05-30	0	female	NA	NA	NA	NA
374	GH	blood (human)	2019-05-31	1	male	NA	NA	NA	NA
375	GH	blood (human)	2019-06-03	3	female	NA	NA	NA	NA
376	GH	blood (human)	2019-06-03	2	male	NA	NA	NA	NA
377	GH	blood (human)	2019-06-03	2	male	NA	NA	NA	NA
378	GH	blood (human)	2019-06-03	5	male	NA	NA	NA	NA
379	GH	blood (human)	2019-06-03	2	male	NA	NA	NA	NA
380	GH	blood (human)	2019-06-03	3	male	NA	NA	NA	NA
381	GH	blood (human)	2019-06-03	2	male	NA	NA	NA	NA
382	GH	blood (human)	2019-06-04	1	male	NA	NA	NA	NA
383	GH	blood (human)	2019-06-06	4	male	NA	NA	NA	NA
384	GH	blood (human)	2019-06-06	2	male	NA	NA	NA	NA
385	GH	blood (human)	2019-06-07	1	male	NA	NA	NA	NA
386	GH	blood (human)	2019-06-10	2	male	NA	NA	NA	NA
387	GH	blood (human)	2019-06-10	4	male	NA	NA	NA	NA
388	GH	blood (human)	2019-06-10	5	male	NA	NA	NA	NA
389	GH	blood (human)	2019-06-10	5	female	NA	NA	NA	NA
390	GH	blood (human)	2019-06-11	1	female	NA	NA	NA	NA
391	GH	blood (human)	2019-06-11	1	male	NA	NA	NA	NA
392	GH	blood (human)	2019-06-11	2	female	NA	NA	NA	NA
393	GH	blood (human)	2019-06-12	4	female	NA	NA	NA	NA
394	GH	blood (human)	2019-06-12	2	male	NA	1	S.Typhimurium	BNI70_NTS
395	GH	blood (human)	2019-06-12	0	male	NA	NA	NA	NA
396	GH	blood (human)	2019-06-13	2	male	NA	NA	NA	NA
397	GH	blood (human)	2019-06-13	2	male	NA	NA	NA	NA
398	GH	blood (human)	2019-06-13	0	female	NA	NA	NA	NA
399	GH	blood (human)	2019-06-17	3	male	NA	NA	NA	NA
400	GH	blood (human)	2019-06-17	3	male	NA	NA	NA	NA
401	GH	blood (human)	2019-06-19	1	female	NA	NA	NA	NA
402	GH	blood (human)	2019-06-19	2	female	NA	NA	NA	NA
403	GH	blood (human)	2019-06-19	2	male	NA	1	S.Dublin	BNI71_NTS
404	GH	blood (human)	2019-06-20	3	male	NA	NA	NA	NA
405	GH	blood (human)	2019-06-20	4	male	NA	NA	NA	NA
406	GH	blood (human)	2019-06-24	3	female	NA	NA	NA	NA
407	GH	blood (human)	2019-06-25	2	female	NA	NA	NA	NA
408	GH	blood (human)	2019-06-25	3	male	NA	NA	NA	NA
409	GH	blood (human)	2019-06-25	2	male	NA	NA	NA	NA
410	GH	blood (human)	2019-06-26	3	male	NA	NA	NA	NA
411	GH	blood (human)	2019-06-26	0	male	NA	NA	NA	NA
412	GH	blood (human)	2019-06-27	3	male	NA	NA	NA	NA
413	GH	blood (human)	2019-06-27	2	female	NA	NA	NA	NA
414	GH	blood (human)	2019-06-28	4	male	NA	NA	NA	NA
415	GH	blood (human)	2019-06-28	3	female	NA	NA	NA	NA
416	GH	blood (human)	2019-07-01	4	male	NA	NA	NA	NA
417	GH	blood (human)	2019-07-01	2	male	NA	NA	NA	NA
418	GH	blood (human)	2019-07-01	4	female	NA	NA	NA	NA
419	GH	blood (human)	2019-07-02	1	female	NA	NA	NA	NA
420	GH	blood (human)	2019-07-03	2	female	NA	NA	NA	NA
421	GH	blood (human)	2019-07-03	1	male	NA	NA	NA	NA
422	GH	blood (human)	2019-07-04	1	male	NA	NA	NA	NA
423	GH	blood (human)	2019-07-04	3	male	NA	NA	NA	NA
424	GH	blood (human)	2019-07-04	0	male	NA	NA	NA	NA
425	GH	blood (human)	2019-07-04	0	male	NA	NA	NA	NA
426	GH	blood (human)	2019-07-05	1	female	NA	NA	NA	NA
427	GH	blood (human)	2019-07-05	3	male	NA	NA	NA	NA
428	GH	blood (human)	2019-07-10	2	female	NA	NA	NA	NA
429	GH	blood (human)	2019-07-10	1	female	NA	NA	NA	NA
430	GH	blood (human)	2019-07-10	0	female	NA	NA	NA	NA
431	GH	blood (human)	2019-07-11	4	male	NA	NA	NA	NA
432	GH	blood (human)	2019-07-12	1	male	NA	NA	NA	NA
433	GH	blood (human)	2019-07-12	4	male	NA	NA	NA	NA
434	GH	blood (human)	2019-07-15	2	female	NA	NA	NA	NA
435	GH	blood (human)	2019-07-16	0	female	NA	NA	NA	NA
436	GH	blood (human)	2019-07-17	4	male	NA	NA	NA	NA
437	GH	blood (human)	2019-07-17	0	male	NA	NA	NA	NA
438	GH	blood (human)	2019-07-18	0	male	NA	NA	NA	NA
439	GH	blood (human)	2019-07-18	2	male	NA	NA	NA	NA
440	GH	blood (human)	2019-07-19	2	male	NA	NA	NA	NA
441	GH	blood (human)	2019-07-19	3	male	NA	NA	NA	NA
442	GH	blood (human)	2019-07-19	2	male	NA	NA	NA	NA
443	GH	blood (human)	2019-07-22	1	male	NA	NA	NA	NA
444	GH	blood (human)	2019-07-22	0	female	NA	NA	NA	NA
445	GH	blood (human)	2019-07-22	4	female	NA	NA	NA	NA
446	GH	blood (human)	2019-07-24	2	male	NA	NA	NA	NA
447	GH	blood (human)	2019-07-24	0	male	NA	NA	NA	NA
448	GH	blood (human)	2019-07-24	1	male	NA	NA	NA	NA
449	GH	blood (human)	2019-07-24	4	male	NA	NA	NA	NA
450	GH	blood (human)	2019-07-25	0	male	NA	NA	NA	NA
451	GH	blood (human)	2019-07-26	1	female	NA	NA	NA	NA
452	GH	blood (human)	2019-07-29	1	male	NA	NA	NA	NA
453	GH	blood (human)	2019-07-29	0	male	NA	NA	NA	NA
454	GH	blood (human)	2019-07-29	1	male	NA	NA	NA	NA
455	GH	blood (human)	2019-07-30	0	female	NA	NA	NA	NA
456	GH	blood (human)	2019-07-30	0	male	NA	NA	NA	NA
457	GH	blood (human)	2019-07-31	0	male	NA	NA	NA	NA
458	GH	blood (human)	2019-08-01	1	female	NA	NA	NA	NA
459	GH	blood (human)	2019-08-01	1	female	NA	NA	NA	NA
460	GH	blood (human)	2019-08-02	0	female	NA	NA	NA	NA
461	GH	blood (human)	2019-08-06	2	male	NA	NA	NA	NA
462	GH	blood (human)	2019-08-06	3	male	NA	1	S.Typhimurium	BNI72_NTS
463	GH	blood (human)	2019-08-06	0	male	NA	NA	NA	NA
464	GH	blood (human)	2019-08-07	0	female	NA	NA	NA	NA
465	GH	blood (human)	2019-08-07	5	male	NA	NA	NA	NA
466	GH	blood (human)	2019-08-08	2	female	NA	NA	NA	NA
467	GH	blood (human)	2019-08-08	0	female	NA	1	S.Typhimurium	BNI73_NTS
468	GH	blood (human)	2019-08-09	5	male	NA	NA	NA	NA
469	GH	blood (human)	2019-08-09	0	male	NA	NA	NA	NA
470	GH	blood (human)	2019-08-09	5	male	NA	1	S.Typhimurium	BNI74_NTS
471	GH	blood (human)	2019-08-13	4	male	NA	NA	NA	NA
472	GH	blood (human)	2019-08-15	1	female	NA	NA	NA	NA
473	GH	blood (human)	2019-08-16	4	female	NA	NA	NA	NA
474	GH	blood (human)	2019-08-19	3	male	NA	NA	NA	NA
475	GH	blood (human)	2019-08-19	2	male	NA	NA	NA	NA
476	GH	blood (human)	2019-08-20	3	female	NA	NA	NA	NA
477	GH	blood (human)	2019-08-20	5	male	NA	NA	NA	NA
478	GH	blood (human)	2019-08-20	1	male	NA	NA	NA	NA
479	GH	blood (human)	2019-08-21	0	male	NA	NA	NA	NA
480	GH	blood (human)	2019-08-21	0	male	NA	NA	NA	NA
481	GH	blood (human)	2019-08-21	0	male	NA	NA	NA	NA
482	GH	blood (human)	2019-08-22	1	male	NA	NA	NA	NA
483	GH	blood (human)	2019-08-22	0	female	NA	NA	NA	NA
484	GH	blood (human)	2019-08-23	1	female	NA	NA	NA	NA
485	GH	blood (human)	2019-08-27	1	female	NA	NA	NA	NA
486	GH	blood (human)	2019-08-27	2	female	NA	NA	NA	NA
487	GH	blood (human)	2019-08-29	0	male	NA	NA	NA	NA
488	GH	blood (human)	2019-08-29	2	female	NA	NA	NA	NA
489	GH	blood (human)	2019-08-29	0	male	NA	NA	NA	NA
490	GH	blood (human)	2019-09-03	0	male	NA	NA	NA	NA
491	GH	blood (human)	2019-09-04	0	female	NA	NA	NA	NA
492	GH	blood (human)	2019-09-03	0	male	NA	NA	NA	NA
493	GH	blood (human)	2019-09-05	4	male	NA	NA	NA	NA
494	GH	blood (human)	2019-09-05	1	male	NA	NA	NA	NA
495	GH	blood (human)	2019-09-05	5	male	NA	NA	NA	NA
496	GH	blood (human)	2019-09-06	3	female	NA	NA	NA	NA
497	GH	blood (human)	2019-09-09	4	female	NA	NA	NA	NA
498	GH	blood (human)	2019-09-10	1	male	NA	NA	NA	NA
499	GH	blood (human)	2019-09-11	1	male	NA	NA	NA	NA
500	GH	blood (human)	2019-09-12	1	male	NA	NA	NA	NA
501	GH	blood (human)	2019-09-13	3	female	NA	NA	NA	NA
502	GH	blood (human)	2019-09-16	2	female	NA	NA	NA	NA
503	GH	blood (human)	2019-09-16	1	male	NA	NA	NA	NA
504	GH	blood (human)	2019-09-16	3	male	NA	NA	NA	NA
505	GH	blood (human)	2019-09-16	2	female	NA	NA	NA	NA
506	GH	blood (human)	2019-09-16	0	female	NA	NA	NA	NA
507	GH	blood (human)	2019-09-17	4	female	NA	NA	NA	NA
508	GH	blood (human)	2019-09-24	0	female	NA	NA	NA	NA
509	GH	blood (human)	2019-09-24	2	female	NA	NA	NA	NA
510	GH	blood (human)	2019-09-24	0	male	NA	NA	NA	NA
511	GH	blood (human)	2019-09-24	1	female	NA	NA	NA	NA
512	GH	blood (human)	2019-09-25	0	female	NA	NA	NA	NA
513	GH	blood (human)	2019-09-27	0	male	NA	NA	NA	NA
514	GH	blood (human)	2019-10-01	0	male	NA	NA	NA	NA
515	GH	blood (human)	2019-10-02	2	male	NA	NA	NA	NA
516	GH	blood (human)	2019-10-02	1	male	NA	NA	NA	NA
517	GH	blood (human)	2019-10-03	2	male	NA	NA	NA	NA
518	GH	blood (human)	2019-10-07	1	male	NA	NA	NA	NA
519	GH	blood (human)	2019-10-08	0	male	NA	NA	NA	NA
520	GH	blood (human)	2019-10-08	1	male	NA	NA	NA	NA
521	GH	blood (human)	2019-10-08	4	male	NA	NA	NA	NA
522	GH	blood (human)	2019-10-10	5	male	NA	NA	NA	NA
523	GH	blood (human)	2019-10-10	0	male	NA	NA	NA	NA
524	GH	blood (human)	2019-10-11	2	male	NA	NA	NA	NA
525	GH	blood (human)	2019-10-11	1	male	NA	NA	NA	NA
526	GH	blood (human)	2019-10-10	0	male	NA	NA	NA	NA
527	GH	blood (human)	2019-10-14	1	female	NA	NA	NA	NA
528	GH	blood (human)	2019-10-14	1	female	NA	NA	NA	NA
529	GH	blood (human)	2019-10-14	2	female	NA	NA	NA	NA
530	GH	blood (human)	2019-10-14	3	female	NA	NA	NA	NA
531	GH	blood (human)	2019-10-15	3	male	NA	NA	NA	NA
532	GH	blood (human)	2019-10-15	4	male	NA	NA	NA	NA
533	GH	blood (human)	2019-10-16	3	male	NA	NA	NA	NA
534	GH	blood (human)	2019-10-17	0	male	NA	NA	NA	NA
535	GH	blood (human)	2019-10-17	0	male	NA	NA	NA	NA
536	GH	blood (human)	2019-10-18	1	male	NA	NA	NA	NA
537	GH	blood (human)	2019-10-18	3	female	NA	NA	NA	NA
538	GH	blood (human)	2019-10-21	2	female	NA	NA	NA	NA
539	GH	blood (human)	2019-10-21	1	female	NA	NA	NA	NA
540	GH	blood (human)	2019-10-22	4	female	NA	NA	NA	NA
541	GH	blood (human)	2019-10-23	2	male	NA	NA	NA	NA
542	GH	blood (human)	2019-10-23	2	female	NA	NA	NA	NA
543	GH	blood (human)	2019-10-24	1	male	NA	NA	NA	NA
544	GH	blood (human)	2019-10-28	3	female	NA	NA	NA	NA
545	GH	blood (human)	2019-10-29	5	female	NA	NA	NA	NA
546	GH	blood (human)	2019-10-30	1	female	NA	NA	NA	NA
547	GH	blood (human)	2019-10-30	2	female	NA	NA	NA	NA
548	GH	blood (human)	2019-10-30	0	female	NA	NA	NA	NA
549	GH	blood (human)	2019-11-01	1	female	NA	NA	NA	NA
550	GH	blood (human)	2019-11-04	2	male	NA	NA	NA	NA
551	GH	blood (human)	2019-11-07	1	male	NA	NA	NA	NA
552	GH	blood (human)	2019-11-07	2	female	NA	NA	NA	NA
553	GH	blood (human)	2019-11-11	0	male	NA	NA	NA	NA
554	GH	blood (human)	2019-11-11	4	male	NA	NA	NA	NA
555	GH	blood (human)	2019-11-11	1	female	NA	NA	NA	NA
556	GH	blood (human)	2019-11-12	3	female	NA	NA	NA	NA
557	GH	blood (human)	2019-11-12	1	male	NA	NA	NA	NA
558	GH	blood (human)	2019-11-13	0	male	NA	NA	NA	NA
559	GH	blood (human)	2019-11-13	2	male	NA	NA	NA	NA
560	GH	blood (human)	2019-11-14	1	male	NA	NA	NA	NA
561	GH	blood (human)	2019-11-14	2	male	NA	NA	NA	NA
562	GH	blood (human)	2019-11-14	2	male	NA	NA	NA	NA
563	GH	blood (human)	2019-11-15	1	male	NA	NA	NA	NA
564	GH	blood (human)	2019-11-18	0	female	NA	NA	NA	NA
565	GH	blood (human)	2019-11-18	2	male	NA	NA	NA	NA
566	GH	blood (human)	2019-11-21	0	female	NA	NA	NA	NA
567	GH	blood (human)	2019-11-25	3	female	NA	NA	NA	NA
568	GH	blood (human)	2019-11-26	1	female	NA	NA	NA	NA
569	GH	blood (human)	2019-11-26	0	male	NA	NA	NA	NA
570	GH	blood (human)	2019-11-27	4	male	NA	NA	NA	NA
571	GH	blood (human)	2019-11-27	0	male	NA	NA	NA	NA
572	GH	blood (human)	2019-11-29	1	male	NA	NA	NA	NA
573	GH	blood (human)	2019-12-02	5	female	NA	NA	NA	NA
574	GH	blood (human)	2019-12-02	2	male	NA	NA	NA	NA
575	GH	blood (human)	2019-12-03	1	male	NA	NA	NA	NA
576	GH	blood (human)	2019-12-03	1	female	NA	NA	NA	NA
577	GH	blood (human)	2019-12-03	2	female	NA	NA	NA	NA
578	GH	blood (human)	2019-12-04	5	male	NA	NA	NA	NA
579	GH	blood (human)	2019-12-05	2	female	NA	NA	NA	NA
580	GH	blood (human)	2019-12-09	3	female	NA	NA	NA	NA
581	GH	blood (human)	2019-12-12	NA	female	NA	NA	NA	NA
582	GH	blood (human)	2019-12-12	4	male	NA	NA	NA	NA
583	GH	blood (human)	2019-12-12	3	female	NA	NA	NA	NA
584	GH	blood (human)	2020-01-09	2	male	NA	NA	NA	NA
585	GH	blood (human)	2019-10-14	1	male	NA	NA	NA	NA
586	GH	blood (human)	2020-01-14	3	male	NA	NA	NA	NA
587	GH	blood (human)	2020-01-14	0	male	NA	NA	NA	NA
588	GH	blood (human)	2020-01-16	2	female	NA	NA	NA	NA
589	GH	blood (human)	2020-01-16	2	male	NA	NA	NA	NA
590	GH	blood (human)	2020-01-17	2	female	NA	NA	NA	NA
591	GH	blood (human)	2020-01-22	1	female	NA	NA	NA	NA
592	GH	blood (human)	2020-01-24	5	male	NA	NA	NA	NA
593	GH	blood (human)	2020-01-27	1	male	NA	NA	NA	NA
594	GH	blood (human)	2020-01-27	2	female	NA	NA	NA	NA
595	GH	blood (human)	2020-02-04	3	male	NA	NA	NA	NA
596	GH	blood (human)	2020-02-05	2	female	NA	NA	NA	NA
597	GH	blood (human)	2020-02-05	4	male	NA	NA	NA	NA
598	GH	blood (human)	2020-02-07	0	male	NA	NA	NA	NA
599	GH	blood (human)	2020-02-07	1	female	NA	NA	NA	NA
600	GH	blood (human)	2020-02-11	3	male	NA	NA	NA	NA
601	GH	blood (human)	2020-02-11	1	male	NA	NA	NA	NA
602	GH	blood (human)	2020-02-11	0	male	NA	NA	NA	NA
603	GH	blood (human)	2020-02-11	1	male	NA	NA	NA	NA
604	GH	blood (human)	2020-02-12	1	female	NA	NA	NA	NA
605	GH	blood (human)	2020-02-13	5	male	NA	NA	NA	NA
606	GH	blood (human)	2020-02-13	4	female	NA	NA	NA	NA
607	GH	blood (human)	2020-02-13	1	female	NA	NA	NA	NA
608	GH	blood (human)	2020-02-14	1	male	NA	NA	NA	NA
609	GH	blood (human)	2020-02-17	1	male	NA	NA	NA	NA
610	GH	blood (human)	2020-02-17	5	male	NA	NA	NA	NA
611	GH	blood (human)	2020-02-17	2	female	NA	NA	NA	NA
612	GH	blood (human)	2020-02-19	3	male	NA	NA	NA	NA
613	GH	blood (human)	2020-02-20	2	female	NA	NA	NA	NA
614	GH	blood (human)	2020-02-20	0	female	NA	NA	NA	NA
615	GH	blood (human)	2020-02-21	1	male	NA	NA	NA	NA
616	GH	blood (human)	2020-02-24	2	male	NA	NA	NA	NA
617	GH	blood (human)	NA	2	male	NA	NA	NA	NA
618	GH	blood (human)	NA	1	male	NA	NA	NA	NA
619	GH	blood (human)	2020-02-26	1	male	NA	NA	NA	NA
620	GH	blood (human)	2020-02-26	1	female	NA	NA	NA	NA
621	GH	blood (human)	2020-02-26	2	male	NA	NA	NA	NA
622	GH	blood (human)	2020-02-26	1	male	NA	NA	NA	NA
623	GH	blood (human)	2020-02-26	0	female	NA	NA	NA	NA
624	GH	blood (human)	2020-02-27	1	female	NA	NA	NA	NA
625	GH	blood (human)	2020-03-02	NA	male	NA	NA	NA	NA
626	GH	blood (human)	2020-03-02	1	male	NA	NA	NA	NA
627	GH	blood (human)	2020-03-02	1	female	NA	NA	NA	NA
628	GH	blood (human)	2020-03-03	1	male	NA	NA	NA	NA
629	GH	blood (human)	2020-03-03	3	male	NA	NA	NA	NA
630	GH	blood (human)	2020-03-03	0	male	NA	NA	NA	NA
631	GH	blood (human)	2020-03-04	0	female	NA	NA	NA	NA
632	GH	blood (human)	2020-03-04	4	male	NA	NA	NA	NA
633	GH	blood (human)	2020-03-09	0	male	NA	NA	NA	NA
634	GH	blood (human)	2020-03-10	5	female	NA	NA	NA	NA
635	GH	blood (human)	2020-03-12	1	female	NA	NA	NA	NA
636	GH	blood (human)	2020-03-13	0	male	NA	NA	NA	NA
637	GH	blood (human)	2020-03-13	1	male	NA	NA	NA	NA
638	GH	blood (human)	2020-03-13	NA	male	NA	NA	NA	NA
639	GH	blood (human)	2020-03-17	1	male	NA	NA	NA	NA
640	GH	blood (human)	2020-03-19	1	male	NA	NA	NA	NA
641	GH	blood (human)	2020-03-20	0	female	NA	NA	NA	NA
642	GH	blood (human)	2020-03-23	3	female	NA	NA	NA	NA
643	GH	blood (human)	2020-05-11	2	male	NA	NA	NA	NA
644	GH	blood (human)	2020-05-12	1	male	NA	NA	NA	NA
645	GH	blood (human)	2020-05-13	3	male	NA	NA	NA	NA
646	GH	blood (human)	2020-05-15	4	male	NA	NA	NA	NA
647	GH	blood (human)	2020-05-15	3	male	NA	NA	NA	NA
648	GH	blood (human)	2020-05-15	1	male	NA	NA	NA	NA
649	GH	blood (human)	2020-05-19	1	male	NA	NA	NA	NA
650	GH	blood (human)	2020-05-20	2	female	NA	NA	NA	NA
651	GH	blood (human)	2020-05-20	0	male	NA	NA	NA	NA
652	GH	blood (human)	2020-05-22	1	female	NA	NA	NA	NA
653	GH	blood (human)	2020-05-26	2	female	NA	NA	NA	NA
654	GH	blood (human)	2020-05-26	0	male	NA	NA	NA	NA
655	GH	blood (human)	2020-05-26	2	male	NA	NA	NA	NA
656	GH	blood (human)	2020-05-26	1	female	NA	NA	NA	NA
657	GH	blood (human)	2020-05-27	1	male	NA	NA	NA	NA
658	GH	blood (human)	2020-05-27	3	female	NA	NA	NA	NA
659	GH	blood (human)	2020-05-27	3	female	NA	NA	NA	NA
660	GH	blood (human)	2020-05-28	3	male	NA	NA	NA	NA
661	GH	blood (human)	2020-06-01	2	female	NA	1	NA	NA
662	GH	blood (human)	2020-06-03	2	female	NA	NA	NA	NA
663	GH	blood (human)	2020-06-05	3	male	NA	NA	NA	NA
664	GH	blood (human)	2020-06-08	2	female	NA	NA	NA	NA
665	GH	blood (human)	2020-06-08	5	male	NA	NA	NA	NA
666	GH	blood (human)	2020-06-23	2	female	NA	NA	NA	NA
667	GH	blood (human)	2020-06-24	1	male	NA	NA	NA	NA
668	GH	blood (human)	2020-06-26	0	female	NA	NA	NA	NA
669	GH	blood (human)	2020-07-01	2	male	NA	NA	NA	NA
670	TZ	blood (human)	2019-03-18	1	female	NA	NA	NA	NA
671	TZ	blood (human)	2019-03-19	4	female	NA	NA	NA	NA
672	TZ	blood (human)	2019-03-19	1	male	NA	NA	NA	NA
673	TZ	blood (human)	2019-03-19	0	female	NA	NA	NA	NA
674	TZ	blood (human)	2019-03-20	0	male	NA	NA	NA	NA
675	TZ	blood (human)	2019-03-21	NA	female	NA	NA	NA	NA
676	TZ	blood (human)	2019-03-22	2	female	NA	NA	NA	NA
677	TZ	blood (human)	2019-04-09	3	male	NA	NA	NA	NA
678	TZ	blood (human)	2019-04-09	1	male	NA	NA	NA	NA
679	TZ	blood (human)	2019-04-09	0	male	NA	NA	NA	NA
680	TZ	blood (human)	2019-04-10	3	female	NA	NA	NA	NA
681	TZ	blood (human)	2019-04-11	1	male	NA	NA	NA	NA
682	TZ	blood (human)	2019-04-15	0	male	NA	NA	NA	NA
683	TZ	blood (human)	2019-04-15	0	female	NA	NA	NA	NA
684	TZ	blood (human)	2019-04-15	0	female	NA	NA	NA	NA
685	TZ	blood (human)	2019-04-17	0	male	NA	NA	NA	NA
686	TZ	blood (human)	2019-04-17	0	female	NA	NA	NA	NA
687	TZ	blood (human)	2019-04-18	0	male	NA	NA	NA	NA
688	TZ	blood (human)	2019-04-23	2	female	NA	NA	NA	NA
689	TZ	blood (human)	2019-04-23	0	female	NA	NA	NA	NA
690	TZ	blood (human)	2019-04-24	0	male	NA	NA	NA	NA
691	TZ	blood (human)	2019-04-24	1	male	NA	NA	NA	NA
692	TZ	blood (human)	2019-04-25	1	male	NA	NA	NA	NA
693	TZ	blood (human)	2019-04-29	2	female	NA	NA	NA	NA
694	TZ	blood (human)	2019-04-30	0	male	NA	NA	NA	NA
695	TZ	blood (human)	2019-05-02	4	male	NA	NA	NA	NA
696	TZ	blood (human)	2019-05-02	1	male	NA	NA	NA	NA
697	TZ	blood (human)	2019-05-07	1	male	NA	NA	NA	NA
698	TZ	blood (human)	2019-05-07	0	male	NA	NA	NA	NA
699	TZ	blood (human)	2019-05-07	1	male	NA	NA	NA	NA
700	TZ	blood (human)	2019-05-07	1	male	NA	NA	NA	NA
701	TZ	blood (human)	2019-05-08	1	male	NA	NA	NA	NA
702	TZ	blood (human)	2019-05-08	1	male	NA	NA	NA	NA
703	TZ	blood (human)	2019-05-08	0	female	NA	NA	NA	NA
704	TZ	blood (human)	2019-05-08	1	female	NA	NA	NA	NA
705	TZ	blood (human)	2019-05-13	0	male	NA	NA	NA	NA
706	TZ	blood (human)	2019-05-13	4	male	NA	NA	NA	NA
707	TZ	blood (human)	2019-05-15	3	male	NA	NA	NA	NA
708	TZ	blood (human)	2019-05-16	2	male	NA	NA	NA	NA
709	TZ	blood (human)	2019-05-17	1	male	NA	NA	NA	NA
710	TZ	blood (human)	2019-05-17	4	female	NA	NA	NA	NA
711	TZ	blood (human)	2019-05-20	0	female	NA	NA	NA	NA
712	TZ	blood (human)	2019-05-20	0	male	NA	NA	NA	NA
713	TZ	blood (human)	2019-05-20	5	female	NA	NA	NA	NA
714	TZ	blood (human)	2019-05-22	0	female	NA	NA	NA	NA
715	TZ	blood (human)	2019-05-22	3	female	NA	NA	NA	NA
716	TZ	blood (human)	2019-05-23	4	female	NA	NA	NA	NA
717	TZ	blood (human)	2019-05-27	2	male	NA	NA	NA	NA
718	TZ	blood (human)	2019-05-27	4	female	NA	NA	NA	NA
719	TZ	blood (human)	2019-05-27	4	female	NA	NA	NA	NA
720	TZ	blood (human)	2019-05-27	3	male	NA	NA	NA	NA
721	TZ	blood (human)	2019-05-27	0	female	NA	NA	NA	NA
722	TZ	blood (human)	2019-05-28	4	female	NA	NA	NA	NA
723	TZ	blood (human)	2019-05-30	0	female	NA	NA	NA	NA
724	TZ	blood (human)	2019-05-30	1	female	NA	NA	NA	NA
725	TZ	blood (human)	2019-06-03	4	male	NA	NA	NA	NA
726	TZ	blood (human)	2019-06-03	4	male	NA	NA	NA	NA
727	TZ	blood (human)	2019-06-04	1	female	NA	NA	NA	NA
728	TZ	blood (human)	2019-06-04	2	male	NA	NA	NA	NA
729	TZ	blood (human)	2019-06-04	0	male	NA	NA	NA	NA
730	TZ	blood (human)	2019-06-07	1	male	NA	NA	NA	NA
731	TZ	blood (human)	2019-06-07	0	male	NA	NA	NA	NA
732	TZ	blood (human)	2019-06-07	1	female	NA	NA	NA	NA
733	TZ	blood (human)	2019-06-07	1	male	NA	NA	NA	NA
734	TZ	blood (human)	2019-06-10	1	female	NA	NA	NA	NA
735	TZ	blood (human)	2019-06-10	0	female	NA	NA	NA	NA
736	TZ	blood (human)	2019-06-10	2	male	NA	NA	NA	NA
737	TZ	blood (human)	2019-06-10	0	male	NA	NA	NA	NA
738	TZ	blood (human)	2019-06-12	0	male	NA	NA	NA	NA
739	TZ	blood (human)	2019-06-12	2	female	NA	NA	NA	NA
740	TZ	blood (human)	2019-06-12	3	male	NA	NA	NA	NA
741	TZ	blood (human)	2019-06-13	3	male	NA	NA	NA	NA
742	TZ	blood (human)	2019-06-13	4	male	NA	NA	NA	NA
743	TZ	blood (human)	2019-06-17	4	male	NA	NA	NA	NA
744	TZ	blood (human)	2019-06-17	0	male	NA	NA	NA	NA
745	TZ	blood (human)	2019-06-17	5	female	NA	NA	NA	NA
746	TZ	blood (human)	2019-06-17	5	male	NA	NA	NA	NA
747	TZ	blood (human)	2019-06-18	1	male	NA	NA	NA	NA
748	TZ	blood (human)	2019-06-19	0	female	NA	NA	NA	NA
749	TZ	blood (human)	2019-06-19	4	female	NA	NA	NA	NA
750	TZ	blood (human)	2019-06-20	0	male	NA	NA	NA	NA
751	TZ	blood (human)	2019-06-21	2	female	NA	NA	NA	NA
752	TZ	blood (human)	2019-06-24	4	male	NA	NA	NA	NA
753	TZ	blood (human)	2019-06-24	2	female	NA	NA	NA	NA
754	TZ	blood (human)	2019-06-26	4	male	NA	NA	NA	NA
755	TZ	blood (human)	2019-06-26	2	male	NA	NA	NA	NA
756	TZ	blood (human)	2019-06-28	3	female	NA	NA	NA	NA
757	TZ	blood (human)	2019-06-28	3	male	NA	NA	NA	NA
758	TZ	blood (human)	2019-06-28	2	female	NA	NA	NA	NA
759	TZ	blood (human)	2019-07-01	1	male	NA	NA	NA	NA
760	TZ	blood (human)	2019-07-01	3	female	NA	NA	NA	NA
761	TZ	blood (human)	2019-07-02	4	male	NA	NA	NA	NA
762	TZ	blood (human)	2019-07-02	1	male	NA	NA	NA	NA
763	TZ	blood (human)	2019-07-02	1	male	NA	NA	NA	NA
764	TZ	blood (human)	2019-07-02	4	female	NA	NA	NA	NA
765	TZ	blood (human)	2019-07-03	0	male	NA	NA	NA	NA
766	TZ	blood (human)	2019-07-03	4	female	NA	NA	NA	NA
767	TZ	blood (human)	2019-07-04	1	female	NA	NA	NA	NA
768	TZ	blood (human)	2019-07-04	5	female	NA	NA	NA	NA
769	TZ	blood (human)	2019-07-05	1	female	NA	NA	NA	NA
770	TZ	blood (human)	2019-07-05	2	female	NA	NA	NA	NA
771	TZ	blood (human)	2019-07-05	0	female	NA	NA	NA	NA
772	TZ	blood (human)	2019-07-08	0	male	NA	NA	NA	NA
773	TZ	blood (human)	2019-07-08	1	female	NA	NA	NA	NA
774	TZ	blood (human)	2019-07-08	3	male	NA	NA	NA	NA
775	TZ	blood (human)	2019-07-09	3	male	NA	NA	NA	NA
776	TZ	blood (human)	2019-07-09	2	female	NA	NA	NA	NA
777	TZ	blood (human)	2019-07-09	2	male	NA	NA	NA	NA
778	TZ	blood (human)	2019-07-09	4	female	NA	NA	NA	NA
779	TZ	blood (human)	2019-07-09	1	female	NA	NA	NA	NA
780	TZ	blood (human)	2019-07-10	0	male	NA	NA	NA	NA
781	TZ	blood (human)	2019-07-10	4	male	NA	NA	NA	NA
782	TZ	blood (human)	2019-07-10	2	female	NA	NA	NA	NA
783	TZ	blood (human)	2019-07-11	4	male	NA	NA	NA	NA
784	TZ	blood (human)	2019-07-11	0	male	NA	NA	NA	NA
785	TZ	blood (human)	2019-07-11	4	female	NA	NA	NA	NA
786	TZ	blood (human)	2019-07-11	4	male	NA	NA	NA	NA
787	TZ	blood (human)	2019-07-11	3	male	NA	NA	NA	NA
788	TZ	blood (human)	2019-07-12	2	male	NA	NA	NA	NA
789	TZ	blood (human)	2019-07-15	1	female	NA	NA	NA	NA
790	TZ	blood (human)	2019-07-17	2	female	NA	NA	NA	NA
791	TZ	blood (human)	2019-07-17	2	male	NA	NA	NA	NA
792	TZ	blood (human)	2019-07-17	0	female	NA	NA	NA	NA
793	TZ	blood (human)	2019-07-17	0	male	NA	NA	NA	NA
794	TZ	blood (human)	2019-07-17	3	male	NA	NA	NA	NA
795	TZ	blood (human)	2019-07-18	5	male	NA	NA	NA	NA
796	TZ	blood (human)	2019-07-18	1	male	NA	NA	NA	NA
797	TZ	blood (human)	2019-07-18	1	male	NA	NA	NA	NA
798	TZ	blood (human)	2019-07-12	2	female	NA	NA	NA	NA
799	TZ	blood (human)	2019-07-12	4	female	NA	NA	NA	NA
800	TZ	blood (human)	2019-07-12	1	male	NA	NA	NA	NA
801	TZ	blood (human)	2019-07-12	0	male	NA	NA	NA	NA
802	TZ	blood (human)	2019-07-15	1	female	NA	NA	NA	NA
803	TZ	blood (human)	2019-07-15	0	male	NA	NA	NA	NA
804	TZ	blood (human)	2019-07-15	1	female	NA	NA	NA	NA
805	TZ	blood (human)	2019-07-15	1	female	NA	NA	NA	NA
806	TZ	blood (human)	2019-07-16	0	female	NA	NA	NA	NA
807	TZ	blood (human)	2019-07-16	3	female	NA	NA	NA	NA
808	TZ	blood (human)	2019-07-16	0	female	NA	NA	NA	NA
809	TZ	blood (human)	2019-07-17	1	male	NA	NA	NA	NA
810	TZ	blood (human)	2019-07-16	5	male	NA	NA	NA	NA
811	TZ	blood (human)	2019-07-16	4	male	NA	NA	NA	NA
812	TZ	blood (human)	2019-07-18	0	male	NA	NA	NA	NA
813	TZ	blood (human)	2019-07-18	3	male	NA	NA	NA	NA
814	TZ	blood (human)	2019-07-18	3	male	NA	NA	NA	NA
815	TZ	blood (human)	2019-07-18	1	female	NA	NA	NA	NA
816	TZ	blood (human)	2019-07-18	0	male	NA	NA	NA	NA
817	TZ	blood (human)	2019-07-19	1	male	NA	NA	NA	NA
818	TZ	blood (human)	2019-07-19	1	male	NA	NA	NA	NA
819	TZ	blood (human)	2019-07-22	0	female	NA	NA	NA	NA
820	TZ	blood (human)	2019-07-22	0	male	NA	NA	NA	NA
821	TZ	blood (human)	2019-07-22	1	male	NA	NA	NA	NA
822	TZ	blood (human)	2019-07-22	0	male	NA	NA	NA	NA
823	TZ	blood (human)	2019-07-23	4	male	NA	NA	NA	NA
824	TZ	blood (human)	2019-07-23	0	male	NA	NA	NA	NA
825	TZ	blood (human)	2019-07-24	4	male	NA	NA	NA	NA
826	TZ	blood (human)	2019-07-29	1	female	NA	NA	NA	NA
827	TZ	blood (human)	2019-07-29	4	male	NA	NA	NA	NA
828	TZ	blood (human)	2019-08-05	1	female	NA	NA	NA	NA
829	TZ	blood (human)	2019-08-14	1	female	NA	NA	NA	NA
830	TZ	blood (human)	2019-08-14	0	male	NA	NA	NA	NA
831	TZ	blood (human)	2019-08-14	4	male	NA	NA	NA	NA
832	TZ	blood (human)	2019-08-15	2	female	NA	NA	NA	NA
833	TZ	blood (human)	2019-08-15	2	female	NA	NA	NA	NA
834	TZ	blood (human)	2019-08-16	1	male	NA	NA	NA	NA
835	TZ	blood (human)	2019-08-16	0	female	NA	NA	NA	NA
836	TZ	blood (human)	2019-08-19	2	male	NA	NA	NA	NA
837	TZ	blood (human)	2019-08-16	0	male	NA	NA	NA	NA
838	TZ	blood (human)	2019-07-23	3	female	NA	NA	NA	NA
839	TZ	blood (human)	2019-07-23	2	male	NA	NA	NA	NA
840	TZ	blood (human)	2019-07-24	2	male	NA	NA	NA	NA
841	TZ	blood (human)	2019-07-24	3	male	NA	NA	NA	NA
842	TZ	blood (human)	2019-07-24	4	female	NA	NA	NA	NA
843	TZ	blood (human)	2019-07-24	3	female	NA	NA	NA	NA
844	TZ	blood (human)	2019-07-25	3	male	NA	NA	NA	NA
845	TZ	blood (human)	2019-07-25	2	female	NA	NA	NA	NA
846	TZ	blood (human)	2019-07-25	4	male	NA	NA	NA	NA
847	TZ	blood (human)	2019-07-26	0	male	NA	NA	NA	NA
848	TZ	blood (human)	2019-07-29	4	female	NA	NA	NA	NA
849	TZ	blood (human)	2019-07-29	1	female	NA	NA	NA	NA
850	TZ	blood (human)	2019-07-30	2	male	NA	NA	NA	NA
851	TZ	blood (human)	2019-07-30	1	male	NA	NA	NA	NA
852	TZ	blood (human)	2019-07-30	0	female	NA	NA	NA	NA
853	TZ	blood (human)	2019-07-31	2	male	NA	NA	NA	NA
854	TZ	blood (human)	2019-07-31	2	female	NA	NA	NA	NA
855	TZ	blood (human)	2019-07-31	2	female	NA	NA	NA	NA
856	TZ	blood (human)	2019-07-31	3	male	NA	NA	NA	NA
857	TZ	blood (human)	2019-07-31	4	female	NA	NA	NA	NA
858	TZ	blood (human)	2019-07-31	2	female	NA	NA	NA	NA
859	TZ	blood (human)	2019-07-31	1	female	NA	NA	NA	NA
860	TZ	blood (human)	2019-08-01	4	male	NA	NA	NA	NA
861	TZ	blood (human)	2019-08-01	1	male	NA	NA	NA	NA
862	TZ	blood (human)	2019-08-05	1	male	NA	NA	NA	NA
863	TZ	blood (human)	2019-08-06	0	male	NA	NA	NA	NA
864	TZ	blood (human)	2019-08-06	1	female	NA	NA	NA	NA
865	TZ	blood (human)	2019-08-06	1	female	NA	NA	NA	NA
866	TZ	blood (human)	2019-08-07	2	female	NA	NA	NA	NA
867	TZ	blood (human)	2019-08-07	1	female	NA	NA	NA	NA
868	TZ	blood (human)	2019-08-09	1	female	NA	NA	NA	NA
869	TZ	blood (human)	2019-08-09	0	male	NA	NA	NA	NA
870	TZ	blood (human)	2019-08-09	2	female	NA	NA	NA	NA
871	TZ	blood (human)	2019-08-09	2	female	NA	NA	NA	NA
872	TZ	blood (human)	2019-08-13	2	female	NA	NA	NA	NA
873	TZ	blood (human)	2019-08-13	3	female	NA	NA	NA	NA
874	TZ	blood (human)	2019-08-19	4	male	NA	NA	NA	NA
875	TZ	blood (human)	2019-08-19	2	female	NA	NA	NA	NA
876	TZ	blood (human)	2019-08-20	2	female	NA	NA	NA	NA
877	TZ	blood (human)	2019-08-20	3	female	NA	NA	NA	NA
878	TZ	blood (human)	2019-08-20	1	female	NA	NA	NA	NA
879	TZ	blood (human)	2019-08-20	1	male	NA	NA	NA	NA
880	TZ	blood (human)	2019-08-21	5	male	NA	NA	NA	NA
881	TZ	blood (human)	2019-08-21	3	male	NA	NA	NA	NA
882	TZ	blood (human)	2019-08-21	4	female	NA	NA	NA	NA
883	TZ	blood (human)	2019-08-22	4	male	NA	NA	NA	NA
884	TZ	blood (human)	2019-08-22	3	male	NA	NA	NA	NA
885	TZ	blood (human)	2019-08-22	2	male	NA	NA	NA	NA
886	TZ	blood (human)	2019-08-23	0	male	NA	NA	NA	NA
887	TZ	blood (human)	2019-08-23	5	female	NA	NA	NA	NA
888	TZ	blood (human)	2019-08-26	4	female	NA	NA	NA	NA
889	TZ	blood (human)	2019-08-26	2	female	NA	NA	NA	NA
890	TZ	blood (human)	2019-08-26	4	male	NA	NA	NA	NA
891	TZ	blood (human)	2019-08-27	1	male	NA	NA	NA	NA
892	TZ	blood (human)	2019-08-27	1	male	NA	NA	NA	NA
893	TZ	blood (human)	2019-08-29	0	female	NA	NA	NA	NA
894	TZ	blood (human)	2019-08-29	1	female	NA	NA	NA	NA
895	TZ	blood (human)	2019-08-29	2	male	NA	NA	NA	NA
896	TZ	blood (human)	2019-08-29	5	male	NA	NA	NA	NA
897	TZ	blood (human)	2019-09-03	1	male	NA	NA	NA	NA
898	TZ	blood (human)	2019-09-03	0	female	NA	NA	NA	NA
899	TZ	blood (human)	2019-09-05	0	male	NA	NA	NA	NA
900	TZ	blood (human)	2019-09-05	3	female	NA	NA	NA	NA
901	TZ	blood (human)	2019-09-09	2	female	NA	1	S.Typhimurium	BNI105_NTS
902	TZ	blood (human)	2019-09-09	2	female	NA	NA	NA	NA
903	TZ	blood (human)	2019-09-09	1	male	NA	NA	NA	NA
904	TZ	blood (human)	2019-09-09	0	male	NA	NA	NA	NA
905	TZ	blood (human)	2019-09-10	2	female	NA	NA	NA	NA
906	TZ	blood (human)	2019-09-10	0	male	NA	NA	NA	NA
907	TZ	blood (human)	2019-09-11	1	male	NA	NA	NA	NA
908	TZ	blood (human)	2019-09-11	3	female	NA	NA	NA	NA
909	TZ	blood (human)	2019-09-12	0	female	NA	NA	NA	NA
910	TZ	blood (human)	2019-09-12	4	male	NA	NA	NA	NA
911	TZ	blood (human)	2019-09-12	2	female	NA	NA	NA	NA
912	TZ	blood (human)	2019-09-16	0	male	NA	NA	NA	NA
913	TZ	blood (human)	2019-09-16	1	male	NA	NA	NA	NA
914	TZ	blood (human)	2019-09-16	4	male	NA	NA	NA	NA
915	TZ	blood (human)	2019-09-17	4	male	NA	NA	NA	NA
916	TZ	blood (human)	2019-09-17	1	female	NA	NA	NA	NA
917	TZ	blood (human)	2019-09-18	4	female	NA	NA	NA	NA
918	TZ	blood (human)	2019-09-18	1	male	NA	NA	NA	NA
919	TZ	blood (human)	2019-09-18	1	female	NA	NA	NA	NA
920	TZ	blood (human)	2019-09-19	3	female	NA	NA	NA	NA
921	TZ	blood (human)	2019-09-23	3	female	NA	NA	NA	NA
922	TZ	blood (human)	2019-09-23	2	female	NA	NA	NA	NA
923	TZ	blood (human)	2019-09-25	4	male	NA	NA	NA	NA
924	TZ	blood (human)	2019-09-25	2	female	NA	NA	NA	NA
925	TZ	blood (human)	2019-09-26	3	female	NA	NA	NA	NA
926	TZ	blood (human)	2019-09-26	4	female	NA	NA	NA	NA
927	TZ	blood (human)	2019-09-30	3	male	NA	NA	NA	NA
928	TZ	blood (human)	2019-09-30	0	male	NA	NA	NA	NA
929	TZ	blood (human)	2019-09-30	3	male	NA	NA	NA	NA
930	TZ	blood (human)	2019-09-30	3	female	NA	NA	NA	NA
931	TZ	blood (human)	2019-09-30	3	female	NA	NA	NA	NA
932	TZ	blood (human)	2019-09-30	0	female	NA	NA	NA	NA
933	TZ	blood (human)	2019-10-01	1	male	NA	NA	NA	NA
934	TZ	blood (human)	2019-10-01	0	female	NA	NA	NA	NA
935	TZ	blood (human)	2019-10-02	0	male	NA	NA	NA	NA
936	TZ	blood (human)	2019-10-02	2	female	NA	NA	NA	NA
937	TZ	blood (human)	2019-10-02	0	female	NA	NA	NA	NA
938	TZ	blood (human)	2019-10-02	0	male	NA	1	S.Typhimurium	BNI106_NTS
939	TZ	blood (human)	2019-10-03	3	male	NA	NA	NA	NA
940	TZ	blood (human)	2019-10-03	1	female	NA	NA	NA	NA
941	TZ	blood (human)	2019-10-04	0	female	NA	NA	NA	NA
942	TZ	blood (human)	2019-10-07	4	male	NA	NA	NA	NA
943	TZ	blood (human)	2019-10-10	1	female	NA	NA	NA	NA
944	TZ	blood (human)	2019-10-10	1	male	NA	NA	NA	NA
945	TZ	blood (human)	2019-10-15	1	female	NA	NA	NA	NA
946	TZ	blood (human)	2019-10-15	3	male	NA	NA	NA	NA
947	TZ	blood (human)	2019-10-15	2	male	NA	NA	NA	NA
948	TZ	blood (human)	2019-10-16	3	male	NA	NA	NA	NA
949	TZ	blood (human)	2019-10-17	2	female	NA	NA	NA	NA
950	TZ	blood (human)	2019-10-17	4	male	NA	NA	NA	NA
951	TZ	blood (human)	2019-10-17	1	male	NA	NA	NA	NA
952	TZ	blood (human)	2019-10-18	3	male	NA	NA	NA	NA
953	TZ	blood (human)	2019-10-21	2	female	NA	NA	NA	NA
954	TZ	blood (human)	2019-10-21	3	female	NA	NA	NA	NA
955	TZ	blood (human)	2019-10-21	1	male	NA	NA	NA	NA
956	TZ	blood (human)	2019-10-22	4	female	NA	NA	NA	NA
957	TZ	blood (human)	2019-10-22	3	male	NA	NA	NA	NA
958	TZ	blood (human)	2019-10-22	0	male	NA	NA	NA	NA
959	TZ	blood (human)	2019-10-23	3	male	NA	NA	NA	NA
960	TZ	blood (human)	2019-10-24	0	female	NA	NA	NA	NA
961	TZ	blood (human)	2019-10-25	0	male	NA	NA	NA	NA
962	TZ	blood (human)	2019-10-25	2	male	NA	NA	NA	NA
963	TZ	blood (human)	2019-10-29	2	female	NA	NA	NA	NA
964	TZ	blood (human)	2019-10-29	2	female	NA	NA	NA	NA
965	TZ	blood (human)	2019-10-29	0	male	NA	NA	NA	NA
966	TZ	blood (human)	2019-10-30	4	male	NA	NA	NA	NA
967	TZ	blood (human)	2019-10-01	2	male	NA	NA	NA	NA
968	TZ	blood (human)	2019-11-01	0	female	NA	NA	NA	NA
969	TZ	blood (human)	2019-11-04	1	male	NA	NA	NA	NA
970	TZ	blood (human)	2019-11-04	1	female	NA	NA	NA	NA
971	TZ	blood (human)	2019-11-05	1	male	NA	NA	NA	NA
972	TZ	blood (human)	2019-11-05	3	male	NA	NA	NA	NA
973	TZ	blood (human)	2019-11-05	1	female	NA	NA	NA	NA
974	TZ	blood (human)	2019-11-06	0	male	NA	NA	NA	NA
975	TZ	blood (human)	2019-11-06	4	male	NA	NA	NA	NA
976	TZ	blood (human)	2019-11-06	0	male	NA	NA	NA	NA
977	TZ	blood (human)	2019-11-07	1	male	NA	NA	NA	NA
978	TZ	blood (human)	2019-11-08	4	male	NA	NA	NA	NA
979	TZ	blood (human)	2019-11-08	4	female	NA	NA	NA	NA
980	TZ	blood (human)	2019-11-08	4	male	NA	NA	NA	NA
981	TZ	blood (human)	2019-11-08	1	female	NA	NA	NA	NA
982	TZ	blood (human)	2019-11-08	0	male	NA	NA	NA	NA
983	TZ	blood (human)	2019-11-08	1	male	NA	NA	NA	NA
984	TZ	blood (human)	2019-11-11	2	male	NA	NA	NA	NA
985	TZ	blood (human)	2019-11-12	3	male	NA	NA	NA	NA
986	TZ	blood (human)	2019-11-12	0	male	NA	NA	NA	NA
987	TZ	blood (human)	2019-11-12	2	male	NA	NA	NA	NA
988	TZ	blood (human)	2019-11-12	3	male	NA	NA	NA	NA
989	TZ	blood (human)	2019-11-12	3	female	NA	NA	NA	NA
990	TZ	blood (human)	2019-11-13	4	female	NA	NA	NA	NA
991	TZ	blood (human)	2019-11-13	0	female	NA	NA	NA	NA
992	TZ	blood (human)	2019-11-15	2	male	NA	NA	NA	NA
993	TZ	blood (human)	2019-11-15	2	male	NA	NA	NA	NA
994	TZ	blood (human)	2019-11-15	0	male	NA	NA	NA	NA
995	TZ	blood (human)	2019-11-15	2	male	NA	NA	NA	NA
996	TZ	blood (human)	2019-11-18	4	female	NA	NA	NA	NA
997	TZ	blood (human)	2019-11-18	4	male	NA	NA	NA	NA
998	TZ	blood (human)	2019-11-18	3	male	NA	1	S.Typhimurium	BNI107_NTS
999	TZ	blood (human)	2019-11-18	3	male	NA	NA	NA	NA
1000	TZ	blood (human)	2019-11-18	0	male	NA	NA	NA	NA
1001	TZ	blood (human)	2019-11-19	1	male	NA	NA	NA	NA
1002	TZ	blood (human)	2019-11-20	2	male	NA	NA	NA	NA
1003	TZ	blood (human)	2019-11-20	2	female	NA	NA	NA	NA
1004	TZ	blood (human)	2019-11-21	1	male	NA	NA	NA	NA
1005	TZ	blood (human)	2019-11-21	0	female	NA	NA	NA	NA
1006	TZ	blood (human)	2019-11-25	0	male	NA	NA	NA	NA
1007	TZ	blood (human)	2019-11-25	1	male	NA	NA	NA	NA
1008	TZ	blood (human)	2019-11-25	2	male	NA	NA	NA	NA
1009	TZ	blood (human)	2019-11-25	2	female	NA	NA	NA	NA
1010	TZ	blood (human)	2019-11-25	2	female	NA	NA	NA	NA
1011	TZ	blood (human)	2019-11-25	3	female	NA	NA	NA	NA
1012	TZ	blood (human)	2019-11-25	0	female	NA	NA	NA	NA
1013	TZ	blood (human)	2019-11-25	0	male	NA	NA	NA	NA
1014	TZ	blood (human)	2019-11-25	1	female	NA	NA	NA	NA
1015	TZ	blood (human)	2019-11-26	0	male	NA	NA	NA	NA
1016	TZ	blood (human)	2019-11-28	1	female	NA	NA	NA	NA
1017	TZ	blood (human)	2019-11-29	2	male	NA	NA	NA	NA
1018	TZ	blood (human)	2019-12-02	1	male	NA	NA	NA	NA
1019	TZ	blood (human)	2019-12-02	4	male	NA	NA	NA	NA
1020	TZ	blood (human)	2019-12-03	0	female	NA	NA	NA	NA
1021	TZ	blood (human)	2019-12-03	4	male	NA	NA	NA	NA
1022	TZ	blood (human)	2019-12-03	0	female	NA	NA	NA	NA
1023	TZ	blood (human)	2019-12-04	1	male	NA	NA	NA	NA
1024	TZ	blood (human)	2019-12-04	2	female	NA	NA	NA	NA
1025	TZ	blood (human)	2019-12-04	2	male	NA	NA	NA	NA
1026	TZ	blood (human)	2019-12-04	2	female	NA	NA	NA	NA
1027	TZ	blood (human)	2019-12-05	1	male	NA	NA	NA	NA
1028	TZ	blood (human)	2019-12-05	0	male	NA	NA	NA	NA
1029	TZ	blood (human)	2019-12-05	3	female	NA	NA	NA	NA
1030	TZ	blood (human)	2019-12-06	2	male	NA	NA	NA	NA
1031	TZ	blood (human)	2019-12-06	0	female	NA	NA	NA	NA
1032	TZ	blood (human)	2019-12-10	2	female	NA	NA	NA	NA
1033	TZ	blood (human)	2019-12-10	2	female	NA	NA	NA	NA
1034	TZ	blood (human)	2019-12-10	2	male	NA	NA	NA	NA
1035	TZ	blood (human)	2019-12-10	2	female	NA	NA	NA	NA
1036	TZ	blood (human)	2019-12-10	1	female	NA	NA	NA	NA
1037	TZ	blood (human)	2019-12-10	1	male	NA	NA	NA	NA
1038	TZ	blood (human)	2019-12-10	1	male	NA	NA	NA	NA
1039	TZ	blood (human)	2019-12-10	0	male	NA	NA	NA	NA
1040	TZ	blood (human)	2019-12-11	1	female	NA	NA	NA	NA
1041	TZ	blood (human)	2019-12-11	0	female	NA	NA	NA	NA
1042	TZ	blood (human)	2019-12-11	0	female	NA	NA	NA	NA
1043	TZ	blood (human)	2019-12-12	0	male	NA	NA	NA	NA
1044	TZ	blood (human)	2019-12-12	0	female	NA	NA	NA	NA
1045	TZ	blood (human)	2019-12-12	1	male	NA	NA	NA	NA
1046	TZ	blood (human)	2019-12-12	3	male	NA	NA	NA	NA
1047	TZ	blood (human)	2019-12-12	1	female	NA	NA	NA	NA
1048	TZ	blood (human)	2019-12-16	2	male	NA	NA	NA	NA
1049	TZ	blood (human)	2019-12-16	1	female	NA	NA	NA	NA
1050	TZ	blood (human)	2019-12-16	3	female	NA	NA	NA	NA
1051	TZ	blood (human)	2019-12-16	2	male	NA	NA	NA	NA
1052	TZ	blood (human)	2019-12-16	2	female	NA	NA	NA	NA
1053	TZ	blood (human)	2019-12-16	4	male	NA	NA	NA	NA
1054	TZ	blood (human)	2019-12-17	0	female	NA	NA	NA	NA
1055	TZ	blood (human)	2019-12-17	3	male	NA	NA	NA	NA
1056	TZ	blood (human)	2019-12-17	3	male	NA	NA	NA	NA
1057	TZ	blood (human)	2019-12-17	0	female	NA	NA	NA	NA
1058	TZ	blood (human)	2019-12-18	4	male	NA	NA	NA	NA
1059	TZ	blood (human)	2019-12-18	0	male	NA	NA	NA	NA
1060	TZ	blood (human)	2019-12-18	2	male	NA	NA	NA	NA
1061	TZ	blood (human)	2019-12-18	5	female	NA	NA	NA	NA
1062	TZ	blood (human)	2019-12-18	1	female	NA	NA	NA	NA
1063	TZ	blood (human)	2019-12-19	1	male	NA	NA	NA	NA
1064	TZ	blood (human)	2019-12-19	1	female	NA	NA	NA	NA
1065	TZ	blood (human)	2019-12-20	1	male	NA	NA	NA	NA
1066	TZ	blood (human)	2020-01-03	0	female	NA	NA	NA	NA
1067	TZ	blood (human)	2020-01-03	2	male	NA	NA	NA	NA
1068	TZ	blood (human)	2020-01-06	2	male	NA	NA	NA	NA
1069	TZ	blood (human)	2020-01-06	1	male	NA	NA	NA	NA
1070	TZ	blood (human)	2020-01-08	3	male	NA	NA	NA	NA
1071	TZ	blood (human)	2020-01-08	0	male	NA	NA	NA	NA
1072	TZ	blood (human)	2020-01-08	2	female	NA	NA	NA	NA
1073	TZ	blood (human)	2020-01-08	0	male	NA	NA	NA	NA
1074	TZ	blood (human)	2020-01-08	1	female	NA	NA	NA	NA
1075	TZ	blood (human)	2020-01-28	3	female	NA	NA	NA	NA
1076	TZ	blood (human)	2020-01-28	4	female	NA	NA	NA	NA
1077	TZ	blood (human)	2020-01-28	1	female	NA	NA	NA	NA
1078	TZ	blood (human)	2020-01-28	2	male	NA	NA	NA	NA
1079	TZ	blood (human)	2020-01-28	4	male	NA	NA	NA	NA
1080	TZ	blood (human)	2020-01-28	4	male	NA	NA	NA	NA
1081	TZ	blood (human)	2020-01-29	3	female	NA	NA	NA	NA
1082	TZ	blood (human)	2020-01-29	2	male	NA	NA	NA	NA
1083	TZ	blood (human)	2020-01-30	4	male	NA	NA	NA	NA
1084	TZ	blood (human)	2020-01-30	0	female	NA	NA	NA	NA
1085	TZ	blood (human)	2020-01-30	1	female	NA	NA	NA	NA
1086	TZ	blood (human)	2020-02-04	4	male	NA	NA	NA	NA
1087	TZ	blood (human)	2020-02-04	1	female	NA	NA	NA	NA
1088	TZ	blood (human)	2020-02-04	0	male	NA	NA	NA	NA
1089	TZ	blood (human)	2020-02-04	1	male	NA	NA	NA	NA
1090	TZ	blood (human)	2020-02-04	4	male	NA	NA	NA	NA
1091	TZ	blood (human)	2020-02-04	3	female	NA	NA	NA	NA
1092	TZ	blood (human)	2020-02-04	2	male	NA	NA	NA	NA
1093	TZ	blood (human)	2020-02-04	5	male	NA	NA	NA	NA
1094	TZ	blood (human)	2020-02-04	2	male	NA	NA	NA	NA
1095	TZ	blood (human)	2020-02-05	2	female	NA	NA	NA	NA
1096	TZ	blood (human)	2020-02-05	1	male	NA	NA	NA	NA
1097	TZ	blood (human)	2020-02-05	2	female	NA	NA	NA	NA
1098	TZ	blood (human)	2020-02-05	0	male	NA	NA	NA	NA
1099	TZ	blood (human)	2020-02-05	1	male	NA	NA	NA	NA
1100	TZ	blood (human)	2020-02-06	2	male	NA	NA	NA	NA
1101	TZ	blood (human)	2020-02-06	3	male	NA	NA	NA	NA
1102	TZ	blood (human)	2020-02-06	1	male	NA	NA	NA	NA
1103	TZ	blood (human)	2020-02-06	4	female	NA	NA	NA	NA
1104	TZ	blood (human)	2020-02-07	4	male	NA	NA	NA	NA
1105	TZ	blood (human)	2020-02-07	4	female	NA	NA	NA	NA
1106	TZ	blood (human)	2020-02-07	0	female	NA	NA	NA	NA
1107	TZ	blood (human)	2020-02-10	2	female	NA	NA	NA	NA
1108	TZ	blood (human)	2020-02-10	2	female	NA	NA	NA	NA
1109	TZ	blood (human)	2020-02-10	3	female	NA	NA	NA	NA
1110	TZ	blood (human)	2020-02-10	0	female	NA	NA	NA	NA
1111	TZ	blood (human)	2020-02-10	1	male	NA	NA	NA	NA
1112	TZ	blood (human)	2020-02-10	4	female	NA	NA	NA	NA
1113	TZ	blood (human)	2020-02-10	3	male	NA	NA	NA	NA
1114	TZ	blood (human)	2020-02-10	4	male	NA	NA	NA	NA
1115	TZ	blood (human)	2020-02-11	4	male	NA	NA	NA	NA
1116	TZ	blood (human)	2020-02-11	3	female	NA	NA	NA	NA
1117	TZ	blood (human)	2020-02-11	2	male	NA	NA	NA	NA
1118	TZ	blood (human)	2020-02-12	3	male	NA	NA	NA	NA
1119	TZ	blood (human)	2020-02-12	4	female	NA	NA	NA	NA
1120	TZ	blood (human)	2020-02-12	1	male	NA	NA	NA	NA
1121	TZ	blood (human)	2020-02-13	3	male	NA	NA	NA	NA
1122	TZ	blood (human)	2020-02-13	0	male	NA	NA	NA	NA
1123	TZ	blood (human)	2020-02-13	2	female	NA	NA	NA	NA
1124	TZ	blood (human)	2020-02-12	0	male	NA	NA	NA	NA
1125	TZ	blood (human)	2020-02-14	3	female	NA	NA	NA	NA
1126	TZ	blood (human)	2020-02-14	1	female	NA	NA	NA	NA
1127	TZ	blood (human)	2020-02-14	3	male	NA	NA	NA	NA
1128	TZ	blood (human)	2020-02-14	1	male	NA	NA	NA	NA
1129	TZ	blood (human)	2020-02-14	1	male	NA	NA	NA	NA
1130	TZ	blood (human)	2020-02-17	0	male	NA	NA	NA	NA
1131	TZ	blood (human)	2020-02-17	3	male	NA	NA	NA	NA
1132	TZ	blood (human)	2020-02-17	0	male	NA	NA	NA	NA
1133	TZ	blood (human)	2020-02-17	0	female	NA	NA	NA	NA
1134	TZ	blood (human)	2020-02-17	2	male	NA	NA	NA	NA
1135	TZ	blood (human)	2020-02-17	3	male	NA	NA	NA	NA
1136	TZ	blood (human)	2020-02-18	4	male	NA	NA	NA	NA
1137	TZ	blood (human)	2020-02-18	1	female	NA	NA	NA	NA
1138	TZ	blood (human)	2020-02-18	1	male	NA	NA	NA	NA
1139	TZ	blood (human)	2020-02-18	4	male	NA	NA	NA	NA
1140	TZ	blood (human)	2020-02-18	2	male	NA	NA	NA	NA
1141	TZ	blood (human)	2020-02-19	1	male	NA	NA	NA	NA
1142	TZ	blood (human)	2020-02-19	0	female	NA	NA	NA	NA
1143	TZ	blood (human)	2020-02-19	0	male	NA	NA	NA	NA
1144	TZ	blood (human)	2020-02-19	4	male	NA	NA	NA	NA
1145	TZ	blood (human)	2020-02-20	2	male	NA	NA	NA	NA
1146	TZ	blood (human)	2020-02-20	0	male	NA	NA	NA	NA
1147	TZ	blood (human)	2020-02-20	3	female	NA	NA	NA	NA
1148	TZ	blood (human)	2020-02-20	2	female	NA	NA	NA	NA
1149	TZ	blood (human)	2020-02-20	0	male	NA	NA	NA	NA
1150	TZ	blood (human)	2020-02-24	1	male	NA	NA	NA	NA
1151	TZ	blood (human)	2020-02-24	1	male	NA	NA	NA	NA
1152	TZ	blood (human)	2020-02-24	2	male	NA	NA	NA	NA
1153	TZ	blood (human)	2020-02-24	3	male	NA	NA	NA	NA
1154	TZ	blood (human)	2020-02-24	1	female	NA	NA	NA	NA
1155	TZ	blood (human)	2020-02-24	2	male	NA	NA	NA	NA
1156	TZ	blood (human)	2020-02-25	0	male	NA	NA	NA	NA
1157	TZ	blood (human)	2020-02-25	1	male	NA	NA	NA	NA
1158	TZ	blood (human)	2020-02-25	4	male	NA	NA	NA	NA
1159	TZ	blood (human)	2020-02-25	4	female	NA	NA	NA	NA
1160	TZ	blood (human)	2020-02-25	1	female	NA	NA	NA	NA
1161	TZ	blood (human)	2020-02-26	0	male	NA	NA	NA	NA
1162	TZ	blood (human)	2020-02-26	2	female	NA	NA	NA	NA
1163	TZ	blood (human)	2020-02-26	0	female	NA	NA	NA	NA
1164	TZ	blood (human)	2020-03-09	1	female	NA	NA	NA	NA
1165	TZ	blood (human)	2020-03-09	2	female	NA	NA	NA	NA
1166	TZ	blood (human)	2020-03-09	2	male	NA	NA	NA	NA
1167	TZ	blood (human)	2020-03-09	2	male	NA	NA	NA	NA
1168	TZ	blood (human)	2020-03-10	0	male	NA	NA	NA	NA
1169	TZ	blood (human)	2020-03-10	3	male	NA	NA	NA	NA
1170	TZ	blood (human)	2020-03-10	0	male	NA	NA	NA	NA
1171	TZ	blood (human)	2020-03-10	4	female	NA	NA	NA	NA
1172	TZ	blood (human)	2020-03-10	4	female	NA	NA	NA	NA
1173	TZ	blood (human)	2020-03-16	2	female	NA	NA	NA	NA
1174	TZ	blood (human)	2020-03-19	1	male	NA	NA	NA	NA
1175	TZ	blood (human)	2020-03-19	4	female	NA	NA	NA	NA
1176	TZ	blood (human)	2020-03-19	0	male	NA	NA	NA	NA
1177	TZ	blood (human)	2020-03-19	3	male	NA	NA	NA	NA
1178	TZ	blood (human)	2020-03-19	1	male	NA	NA	NA	NA
1179	TZ	blood (human)	2020-03-19	4	male	NA	NA	NA	NA
1180	TZ	blood (human)	2020-03-19	1	male	NA	NA	NA	NA
1181	TZ	blood (human)	2020-03-20	2	female	NA	NA	NA	NA
1182	TZ	blood (human)	2020-03-20	1	male	NA	NA	NA	NA
1183	TZ	blood (human)	2020-03-20	0	male	NA	NA	NA	NA
1184	TZ	blood (human)	2020-03-20	3	male	NA	NA	NA	NA
1185	TZ	blood (human)	2020-03-23	4	female	NA	NA	NA	NA
1186	TZ	blood (human)	2020-03-23	0	male	NA	NA	NA	NA
1187	TZ	blood (human)	2020-03-23	1	female	NA	NA	NA	NA
1188	TZ	blood (human)	2020-02-24	2	female	NA	NA	NA	NA
1189	TZ	blood (human)	2020-03-24	0	male	NA	NA	NA	NA
1190	TZ	blood (human)	2020-03-24	4	female	NA	NA	NA	NA
1191	TZ	blood (human)	2020-03-26	1	male	NA	NA	NA	NA
1192	TZ	blood (human)	2020-03-26	2	male	NA	NA	NA	NA
1193	TZ	blood (human)	2020-03-26	3	male	NA	NA	NA	NA
1194	TZ	blood (human)	2020-03-26	2	male	NA	NA	NA	NA
1195	TZ	blood (human)	2020-03-26	3	male	NA	NA	NA	NA
1196	TZ	blood (human)	2020-03-26	4	male	NA	NA	NA	NA
1197	TZ	blood (human)	2020-04-14	0	female	NA	NA	NA	NA
1198	TZ	blood (human)	2020-04-14	1	female	NA	NA	NA	NA
1199	TZ	blood (human)	2020-04-14	2	male	NA	NA	NA	NA
1200	TZ	blood (human)	2020-04-14	0	male	NA	NA	NA	NA
1201	TZ	blood (human)	2020-05-26	3	male	NA	NA	NA	NA
1202	TZ	blood (human)	2020-05-28	3	female	NA	NA	NA	NA
1203	TZ	blood (human)	2020-05-28	3	male	NA	NA	NA	NA
1204	TZ	blood (human)	2020-05-29	1	male	NA	NA	NA	NA
1205	TZ	blood (human)	2020-05-29	0	female	NA	NA	NA	NA
1206	TZ	blood (human)	2020-06-01	0	female	NA	NA	NA	NA
1207	TZ	blood (human)	2020-06-02	2	female	NA	NA	NA	NA
1208	TZ	blood (human)	2020-06-02	4	female	NA	NA	NA	NA
1209	TZ	blood (human)	2020-06-02	0	male	NA	NA	NA	NA
1210	TZ	blood (human)	2020-06-02	3	male	NA	NA	NA	NA
1211	TZ	blood (human)	2020-06-03	3	female	NA	NA	NA	NA
1212	TZ	blood (human)	2020-06-03	1	male	NA	NA	NA	NA
1213	TZ	blood (human)	2020-06-03	1	female	NA	NA	NA	NA
1214	TZ	blood (human)	2020-06-04	2	female	NA	NA	NA	NA
1215	TZ	blood (human)	2020-06-04	0	female	NA	NA	NA	NA
1216	TZ	blood (human)	2020-06-08	0	female	NA	NA	NA	NA
1217	TZ	blood (human)	2020-06-08	1	female	NA	NA	NA	NA
1218	TZ	blood (human)	2020-06-08	3	female	NA	NA	NA	NA
1219	TZ	blood (human)	2020-06-10	3	male	NA	NA	NA	NA
1220	TZ	blood (human)	2020-06-15	1	female	NA	NA	NA	NA
1221	TZ	blood (human)	2020-06-15	2	female	NA	NA	NA	NA
1222	TZ	blood (human)	2020-06-15	2	male	NA	NA	NA	NA
1223	TZ	blood (human)	2020-06-16	1	male	NA	NA	NA	NA
1224	TZ	blood (human)	2020-06-18	1	female	NA	NA	NA	NA
1225	TZ	blood (human)	2020-06-18	1	male	NA	NA	NA	NA
1226	TZ	blood (human)	2020-06-22	1	female	NA	NA	NA	NA
1227	TZ	blood (human)	2020-06-23	4	male	NA	NA	NA	NA
1228	TZ	blood (human)	2020-06-24	4	male	NA	NA	NA	NA
1229	TZ	blood (human)	2020-06-25	2	male	NA	NA	NA	NA
1230	TZ	blood (human)	2020-06-26	2	female	NA	NA	NA	NA
1231	TZ	blood (human)	2020-06-26	3	female	NA	NA	NA	NA
1232	TZ	blood (human)	2020-06-30	1	female	NA	NA	NA	NA
1233	TZ	blood (human)	2020-06-30	1	male	NA	NA	NA	NA
1234	TZ	blood (human)	2020-07-01	3	male	NA	NA	NA	NA
1235	TZ	blood (human)	2020-07-01	3	female	NA	NA	NA	NA
1236	TZ	blood (human)	2020-07-03	4	male	NA	NA	NA	NA
1237	TZ	blood (human)	2020-07-06	2	male	NA	NA	NA	NA
1238	TZ	blood (human)	2020-07-08	4	female	NA	NA	NA	NA
1239	TZ	blood (human)	2020-07-08	1	male	NA	NA	NA	NA
1240	TZ	blood (human)	2020-07-08	2	male	NA	NA	NA	NA
1241	TZ	blood (human)	2020-07-10	3	female	NA	NA	NA	NA
1242	TZ	blood (human)	2020-07-10	3	male	NA	NA	NA	NA
1243	TZ	blood (human)	2020-07-10	3	female	NA	NA	NA	NA
1244	TZ	blood (human)	2020-07-16	4	male	NA	NA	NA	NA
1245	TZ	blood (human)	2020-08-05	3	female	NA	NA	NA	NA
1246	TZ	blood (human)	2020-08-05	4	male	NA	NA	NA	NA
1247	TZ	blood (human)	2020-08-05	1	male	NA	NA	NA	NA
1248	TZ	blood (human)	2020-08-10	0	female	NA	NA	NA	NA
1249	TZ	blood (human)	2020-08-10	0	female	NA	NA	NA	NA
1250	TZ	blood (human)	2020-08-10	3	male	NA	NA	NA	NA
1251	TZ	blood (human)	2020-08-11	1	male	NA	NA	NA	NA
1252	TZ	blood (human)	2020-08-11	2	male	NA	NA	NA	NA
1253	TZ	blood (human)	2020-08-11	1	male	NA	NA	NA	NA
1254	TZ	blood (human)	2020-08-17	3	female	NA	NA	NA	NA
1255	TZ	blood (human)	2020-08-17	5	female	NA	NA	NA	NA
1256	TZ	blood (human)	2020-08-19	2	female	NA	NA	NA	NA
1257	TZ	blood (human)	2020-08-20	3	female	NA	NA	NA	NA
1258	TZ	blood (human)	2020-08-21	0	male	NA	NA	NA	NA
1259	TZ	blood (human)	2020-08-21	4	male	NA	NA	NA	NA
1260	TZ	blood (human)	2020-08-24	1	male	NA	NA	NA	NA
1261	TZ	blood (human)	2020-08-24	1	female	NA	NA	NA	NA
1262	TZ	blood (human)	2020-08-24	0	female	NA	NA	NA	NA
1263	TZ	blood (human)	2020-08-24	0	female	NA	NA	NA	NA
1264	TZ	blood (human)	2020-09-03	1	female	NA	NA	NA	NA
1265	TZ	blood (human)	2020-09-03	0	female	NA	NA	NA	NA
1266	TZ	blood (human)	2020-09-08	3	male	NA	NA	NA	NA
1267	TZ	blood (human)	2020-09-08	0	female	NA	NA	NA	NA
1268	TZ	blood (human)	2020-09-10	1	female	NA	NA	NA	NA
1269	TZ	blood (human)	2020-09-10	0	male	NA	NA	NA	NA
1270	TZ	blood (human)	2020-09-14	0	male	NA	NA	NA	NA
1271	TZ	blood (human)	2020-09-14	1	male	NA	NA	NA	NA
1272	TZ	blood (human)	2020-09-15	3	female	NA	NA	NA	NA
1273	TZ	blood (human)	2020-09-15	1	male	NA	NA	NA	NA
1274	TZ	blood (human)	2020-09-15	0	female	NA	NA	NA	NA
1275	TZ	blood (human)	2020-11-04	3	female	NA	NA	NA	NA
1276	TZ	blood (human)	2020-10-15	2	male	NA	NA	NA	NA
1277	TZ	blood (human)	2020-10-15	3	male	NA	NA	NA	NA
1278	TZ	blood (human)	2020-10-16	1	female	NA	NA	NA	NA
1279	TZ	blood (human)	2020-10-19	2	female	NA	NA	NA	NA
1280	TZ	blood (human)	2020-10-19	1	female	NA	NA	NA	NA
1281	TZ	blood (human)	2020-10-26	1	male	NA	NA	NA	NA
1282	TZ	blood (human)	2020-11-02	1	male	NA	NA	NA	NA
1283	TZ	blood (human)	2020-11-02	0	female	NA	NA	NA	NA
1284	TZ	blood (human)	2020-11-04	4	male	NA	NA	NA	NA
1285	TZ	blood (human)	2020-11-24	0	female	NA	NA	NA	NA
1286	TZ	blood (human)	2020-11-24	0	male	NA	NA	NA	NA
1287	TZ	blood (human)	2020-11-25	0	female	NA	NA	NA	NA
1288	TZ	blood (human)	2020-11-25	4	male	NA	NA	NA	NA
1289	TZ	blood (human)	2020-11-25	1	male	NA	NA	NA	NA
1290	TZ	blood (human)	2020-11-30	2	female	NA	NA	NA	NA
1291	TZ	blood (human)	2020-11-30	4	male	NA	NA	NA	NA
1292	TZ	blood (human)	2020-12-02	4	female	NA	NA	NA	NA
1293	TZ	blood (human)	2020-12-02	2	female	NA	NA	NA	NA
1294	TZ	blood (human)	2020-12-02	2	male	NA	NA	NA	NA
1295	TZ	blood (human)	2020-12-02	0	male	NA	NA	NA	NA
1296	TZ	blood (human)	2020-12-04	4	male	NA	NA	NA	NA
1297	TZ	blood (human)	2020-12-04	1	female	NA	NA	NA	NA
1298	TZ	blood (human)	2020-12-08	0	female	NA	NA	NA	NA
1299	TZ	blood (human)	2020-12-08	1	male	NA	NA	NA	NA
1300	TZ	blood (human)	2020-12-11	1	female	NA	NA	NA	NA
1301	TZ	blood (human)	2020-12-11	2	female	NA	NA	NA	NA
1302	TZ	blood (human)	2020-12-15	3	male	NA	NA	NA	NA
1303	TZ	blood (human)	2020-12-15	4	male	NA	NA	NA	NA
1304	TZ	blood (human)	2020-12-15	1	male	NA	NA	NA	NA
1305	TZ	blood (human)	2020-12-16	1	male	NA	NA	NA	NA
1306	TZ	blood (human)	2020-12-16	4	female	NA	NA	NA	NA
1307	GH	blood (human)	2013-11-05	6	1 Female	NA	NA	NA	NA
1308	GH	blood (human)	2013-11-05	3	0 Male	NA	NA	NA	NA
1309	GH	blood (human)	2013-11-06	0	0 Male	NA	NA	NA	NA
1310	GH	blood (human)	2013-11-06	3	1 Female	NA	NA	NA	NA
1311	GH	blood (human)	2013-11-06	5	0 Male	NA	NA	NA	NA
1312	GH	blood (human)	2013-11-06	6	0 Male	NA	NA	NA	NA
1313	GH	blood (human)	2013-11-07	1	0 Male	NA	NA	NA	NA
1314	GH	blood (human)	2013-11-07	2	1 Female	NA	NA	NA	NA
1315	GH	blood (human)	2013-11-07	0	1 Female	NA	NA	NA	NA
1316	GH	blood (human)	2013-11-07	2	1 Female	NA	NA	NA	NA
1317	GH	blood (human)	2013-11-08	6	1 Female	NA	1	NA	NA
1318	GH	blood (human)	2013-11-08	4	1 Female	NA	NA	NA	NA
1319	GH	blood (human)	2013-11-08	2	0 Male	NA	NA	NA	NA
1320	GH	blood (human)	2013-11-11	4	0 Male	NA	NA	NA	NA
1321	GH	blood (human)	2013-11-11	0	1 Female	NA	NA	NA	NA
1322	GH	blood (human)	2013-11-11	2	0 Male	NA	NA	NA	NA
1323	GH	blood (human)	2013-11-11	0	0 Male	NA	NA	NA	NA
1324	GH	blood (human)	2013-11-11	1	0 Male	NA	NA	NA	NA
1325	GH	blood (human)	2013-11-12	6	1 Female	NA	NA	NA	NA
1326	GH	blood (human)	2013-11-12	2	1 Female	NA	NA	NA	NA
1327	GH	blood (human)	2013-11-12	7	1 Female	NA	NA	NA	NA
1328	GH	blood (human)	2013-11-12	1	1 Female	NA	NA	NA	NA
1329	GH	blood (human)	2013-11-12	2	1 Female	NA	NA	NA	NA
1330	GH	blood (human)	2013-11-13	3	0 Male	NA	NA	NA	NA
1331	GH	blood (human)	2013-11-14	0	1 Female	NA	NA	NA	NA
1332	GH	blood (human)	2013-11-14	3	0 Male	NA	NA	NA	NA
1333	GH	blood (human)	2013-11-15	8	1 Female	NA	NA	NA	NA
1334	GH	blood (human)	2013-11-15	13	0 Male	NA	NA	NA	NA
1335	GH	blood (human)	2013-11-15	4	1 Female	NA	NA	NA	NA
1336	GH	blood (human)	2013-11-18	5	1 Female	NA	NA	NA	NA
1337	GH	blood (human)	2013-11-18	3	0 Male	NA	NA	NA	NA
1338	GH	blood (human)	2013-11-18	0	1 Female	NA	NA	NA	NA
1339	GH	blood (human)	2013-11-18	0	0 Male	NA	NA	NA	NA
1340	GH	blood (human)	2013-11-19	5	0 Male	NA	NA	NA	NA
1341	GH	blood (human)	2013-11-19	6	0 Male	NA	1	NA	NA
1342	GH	blood (human)	2013-11-19	11	0 Male	NA	NA	NA	NA
1343	GH	blood (human)	2013-11-19	0	1 Female	NA	NA	NA	NA
1344	GH	blood (human)	2013-11-19	11	1 Female	NA	NA	NA	NA
1345	GH	blood (human)	2013-11-20	1	0 Male	NA	NA	NA	NA
1346	GH	blood (human)	2013-11-21	3	1 Female	NA	NA	NA	NA
1347	GH	blood (human)	2013-11-21	2	0 Male	NA	NA	NA	NA
1348	GH	blood (human)	2013-11-22	1	1 Female	NA	NA	NA	NA
1349	GH	blood (human)	2013-11-22	13	0 Male	NA	NA	NA	NA
1350	GH	blood (human)	2013-11-22	1	1 Female	NA	1	S.Enteritidis	BNI1_NTS
1351	GH	blood (human)	2013-11-22	1	1 Female	NA	1	S.Typhimurium	BNI13_NTS
1352	GH	blood (human)	2013-11-25	2	0 Male	NA	NA	NA	NA
1353	GH	blood (human)	2013-11-25	7	1 Female	NA	NA	NA	NA
1354	GH	blood (human)	2013-11-25	2	1 Female	NA	NA	NA	NA
1355	GH	blood (human)	2013-11-25	6	1 Female	NA	NA	NA	NA
1356	GH	blood (human)	2013-11-25	3	1 Female	NA	1	NA	NA
1357	GH	blood (human)	2013-11-25	10	0 Male	NA	NA	NA	NA
1358	GH	blood (human)	2013-11-26	5	0 Male	NA	NA	NA	NA
1359	GH	blood (human)	2013-11-26	11	0 Male	NA	NA	NA	NA
1360	GH	blood (human)	2013-11-26	1	0 Male	NA	NA	NA	NA
1361	GH	blood (human)	2013-11-26	1	0 Male	NA	NA	NA	NA
1362	GH	blood (human)	2013-11-27	3	0 Male	NA	NA	NA	NA
1363	GH	blood (human)	2013-11-27	11	0 Male	NA	NA	NA	NA
1364	GH	blood (human)	2013-11-27	8	1 Female	NA	NA	NA	NA
1365	GH	blood (human)	2013-11-28	2	1 Female	NA	NA	NA	NA
1366	GH	blood (human)	2013-11-28	0	0 Male	NA	NA	NA	NA
1367	GH	blood (human)	2013-11-28	5	0 Male	NA	NA	NA	NA
1368	GH	blood (human)	2013-11-28	2	0 Male	NA	NA	NA	NA
1369	GH	blood (human)	2013-11-28	3	0 Male	NA	NA	NA	NA
1370	GH	blood (human)	2013-11-29	0	0 Male	NA	NA	NA	NA
1371	GH	blood (human)	2013-11-29	0	1 Female	NA	NA	NA	NA
1372	GH	blood (human)	2013-11-29	1	1 Female	NA	NA	NA	NA
1373	GH	blood (human)	2013-12-02	3	0 Male	NA	NA	NA	NA
1374	GH	blood (human)	2013-12-02	0	0 Male	NA	NA	NA	NA
1375	GH	blood (human)	2013-12-02	0	0 Male	NA	NA	NA	NA
1376	GH	blood (human)	2013-12-02	3	1 Female	NA	NA	NA	NA
1377	GH	blood (human)	2013-12-03	6	0 Male	NA	NA	NA	NA
1378	GH	blood (human)	2013-12-03	6	1 Female	NA	NA	NA	NA
1379	GH	blood (human)	2013-12-03	0	0 Male	NA	NA	NA	NA
1380	GH	blood (human)	2013-12-03	2	0 Male	NA	NA	NA	NA
1381	GH	blood (human)	2013-12-04	1	0 Male	NA	NA	NA	NA
1382	GH	blood (human)	2013-12-04	3	0 Male	NA	NA	NA	NA
1383	GH	blood (human)	2013-12-04	8	1 Female	NA	NA	NA	NA
1384	GH	blood (human)	2013-12-04	8	1 Female	NA	NA	NA	NA
1385	GH	blood (human)	2013-12-05	4	1 Female	NA	NA	NA	NA
1386	GH	blood (human)	2013-12-05	3	0 Male	NA	NA	NA	NA
1387	GH	blood (human)	2013-12-05	7	1 Female	NA	NA	NA	NA
1388	GH	blood (human)	2013-12-05	7	1 Female	NA	NA	NA	NA
1389	GH	blood (human)	2013-12-05	2	1 Female	NA	NA	NA	NA
1390	GH	blood (human)	2013-12-09	8	1 Female	NA	NA	NA	NA
1391	GH	blood (human)	2013-12-09	1	0 Male	NA	NA	NA	NA
1392	GH	blood (human)	2013-12-09	2	0 Male	NA	NA	NA	NA
1393	GH	blood (human)	2013-12-09	0	1 Female	NA	NA	NA	NA
1394	GH	blood (human)	2013-12-09	7	0 Male	NA	NA	NA	NA
1395	GH	blood (human)	2013-12-09	1	0 Male	NA	NA	NA	NA
1396	GH	blood (human)	2013-12-10	2	0 Male	NA	NA	NA	NA
1397	GH	blood (human)	2013-12-10	0	0 Male	NA	NA	NA	NA
1398	GH	blood (human)	2013-12-10	9	0 Male	NA	NA	NA	NA
1399	GH	blood (human)	2013-12-10	3	1 Female	NA	NA	NA	NA
1400	GH	blood (human)	2013-12-11	4	1 Female	NA	NA	NA	NA
1401	GH	blood (human)	2013-12-11	2	1 Female	NA	NA	NA	NA
1402	GH	blood (human)	2013-12-11	8	0 Male	NA	NA	NA	NA
1403	GH	blood (human)	2013-12-11	2	0 Male	NA	NA	NA	NA
1404	GH	blood (human)	2013-12-11	4	0 Male	NA	NA	NA	NA
1405	GH	blood (human)	2013-12-12	0	0 Male	NA	NA	NA	NA
1406	GH	blood (human)	2013-12-12	2	1 Female	NA	NA	NA	NA
1407	GH	blood (human)	2013-12-12	2	0 Male	NA	NA	NA	NA
1408	GH	blood (human)	2013-12-13	1	1 Female	NA	NA	NA	NA
1409	GH	blood (human)	2013-12-13	2	0 Male	NA	NA	NA	NA
1410	GH	blood (human)	2013-12-13	8	1 Female	NA	NA	NA	NA
1411	GH	blood (human)	2013-12-13	4	1 Female	NA	NA	NA	NA
1412	GH	blood (human)	2013-12-13	2	0 Male	NA	NA	NA	NA
1413	GH	blood (human)	2014-01-06	4	1 Female	NA	NA	NA	NA
1414	GH	blood (human)	2014-01-06	6	1 Female	NA	1	NA	NA
1415	GH	blood (human)	2014-01-07	0	1 Female	NA	NA	NA	NA
1416	GH	blood (human)	2014-01-07	0	0 Male	NA	NA	NA	NA
1417	GH	blood (human)	2014-01-08	0	1 Female	NA	NA	NA	NA
1418	GH	blood (human)	2014-01-08	2	1 Female	NA	NA	NA	NA
1419	GH	blood (human)	2014-01-08	6	0 Male	NA	NA	NA	NA
1420	GH	blood (human)	2014-01-08	2	0 Male	NA	1	S.Enteritidis	BNI2_NTS
1421	GH	blood (human)	2014-01-09	3	1 Female	NA	1	S.Enteritidis	BNI3_NTS
1422	GH	blood (human)	2014-01-09	0	1 Female	NA	NA	NA	NA
1423	GH	blood (human)	2014-01-09	0	1 Female	NA	NA	NA	NA
1424	GH	blood (human)	2014-01-09	2	0 Male	NA	NA	NA	NA
1425	GH	blood (human)	2014-01-09	3	0 Male	NA	NA	NA	NA
1426	GH	blood (human)	2014-01-10	7	0 Male	NA	NA	NA	NA
1427	GH	blood (human)	2014-01-10	3	0 Male	NA	NA	NA	NA
1428	GH	blood (human)	2014-01-10	4	1 Female	NA	NA	NA	NA
1429	GH	blood (human)	2014-01-10	4	0 Male	NA	NA	NA	NA
1430	GH	blood (human)	2014-01-10	6	1 Female	NA	NA	NA	NA
1431	GH	blood (human)	2014-01-13	1	1 Female	NA	NA	NA	NA
1432	GH	blood (human)	2014-01-13	2	1 Female	NA	NA	NA	NA
1433	GH	blood (human)	2014-01-13	1	1 Female	NA	NA	NA	NA
1434	GH	blood (human)	2014-01-13	1	1 Female	NA	NA	NA	NA
1435	GH	blood (human)	2014-01-14	1	1 Female	NA	NA	NA	NA
1436	GH	blood (human)	2014-01-14	1	0 Male	NA	1	S.Dublin	BNI14_NTS
1437	GH	blood (human)	2014-01-14	0	0 Male	NA	NA	NA	NA
1438	GH	blood (human)	2014-01-14	4	1 Female	NA	NA	NA	NA
1439	GH	blood (human)	2014-01-14	4	1 Female	NA	NA	NA	NA
1440	GH	blood (human)	2014-01-14	5	1 Female	NA	NA	NA	NA
1441	GH	blood (human)	2014-01-15	1	1 Female	NA	NA	NA	NA
1442	GH	blood (human)	2014-01-15	0	0 Male	NA	NA	NA	NA
1443	GH	blood (human)	2014-01-15	1	1 Female	NA	NA	NA	NA
1444	GH	blood (human)	2014-01-15	3	1 Female	NA	NA	NA	NA
1445	GH	blood (human)	2014-01-15	6	0 Male	NA	NA	NA	NA
1446	GH	blood (human)	2014-01-16	1	1 Female	NA	NA	NA	NA
1447	GH	blood (human)	2014-01-16	0	0 Male	NA	NA	NA	NA
1448	GH	blood (human)	2014-01-17	0	0 Male	NA	NA	NA	NA
1449	GH	blood (human)	2014-01-17	2	0 Male	NA	NA	NA	NA
1450	GH	blood (human)	2014-01-20	2	0 Male	NA	NA	NA	NA
1451	GH	blood (human)	2014-01-20	1	1 Female	NA	NA	NA	NA
1452	GH	blood (human)	2014-01-20	7	0 Male	NA	NA	NA	NA
1453	GH	blood (human)	2014-01-20	0	1 Female	NA	NA	NA	NA
1454	GH	blood (human)	2014-01-20	0	0 Male	NA	NA	NA	NA
1455	GH	blood (human)	2014-01-20	13	0 Male	NA	NA	NA	NA
1456	GH	blood (human)	2014-01-20	0	0 Male	NA	NA	NA	NA
1457	GH	blood (human)	2014-01-20	3	1 Female	NA	NA	NA	NA
1458	GH	blood (human)	2014-01-21	8	0 Male	NA	NA	NA	NA
1459	GH	blood (human)	2014-01-21	4	0 Male	NA	NA	NA	NA
1460	GH	blood (human)	2014-01-21	3	0 Male	NA	NA	NA	NA
1461	GH	blood (human)	2014-01-21	5	1 Female	NA	NA	NA	NA
1462	GH	blood (human)	2014-01-21	7	0 Male	NA	NA	NA	NA
1463	GH	blood (human)	2014-01-22	7	0 Male	NA	NA	NA	NA
1464	GH	blood (human)	2014-01-22	2	1 Female	NA	NA	NA	NA
1465	GH	blood (human)	2014-01-22	1	1 Female	NA	NA	NA	NA
1466	GH	blood (human)	2014-01-22	0	0 Male	NA	NA	NA	NA
1467	GH	blood (human)	2014-01-22	4	0 Male	NA	NA	NA	NA
1468	GH	blood (human)	2014-01-23	2	0 Male	NA	NA	NA	NA
1469	GH	blood (human)	2014-01-23	1	1 Female	NA	NA	NA	NA
1470	GH	blood (human)	2014-01-23	1	0 Male	NA	NA	NA	NA
1471	GH	blood (human)	2014-01-23	1	1 Female	NA	NA	NA	NA
1472	GH	blood (human)	2014-01-23	1	1 Female	NA	NA	NA	NA
1473	GH	blood (human)	2014-01-23	0	0 Male	NA	NA	NA	NA
1474	GH	blood (human)	2014-01-23	0	0 Male	NA	NA	NA	NA
1475	GH	blood (human)	2014-01-23	1	0 Male	NA	NA	NA	NA
1476	GH	blood (human)	2014-01-24	0	0 Male	NA	NA	NA	NA
1477	GH	blood (human)	2014-01-24	6	0 Male	NA	NA	NA	NA
1478	GH	blood (human)	2014-01-24	1	1 Female	NA	NA	NA	NA
1479	GH	blood (human)	2014-01-24	0	1 Female	NA	NA	NA	NA
1480	GH	blood (human)	2014-01-27	12	0 Male	NA	NA	NA	NA
1481	GH	blood (human)	2014-01-28	1	1 Female	NA	NA	NA	NA
1482	GH	blood (human)	2014-01-28	9	1 Female	NA	1	NA	NA
1483	GH	blood (human)	2014-01-29	3	0 Male	NA	NA	NA	NA
1484	GH	blood (human)	2014-01-29	1	1 Female	NA	NA	NA	NA
1485	GH	blood (human)	2014-01-29	11	0 Male	NA	NA	NA	NA
1486	GH	blood (human)	2014-01-29	5	0 Male	NA	NA	NA	NA
1487	GH	blood (human)	2014-01-29	1	0 Male	NA	NA	NA	NA
1488	GH	blood (human)	2014-01-30	1	1 Female	NA	NA	NA	NA
1489	GH	blood (human)	2014-01-30	2	0 Male	NA	NA	NA	NA
1490	GH	blood (human)	2014-01-30	1	0 Male	NA	NA	NA	NA
1491	GH	blood (human)	2014-01-30	3	0 Male	NA	NA	NA	NA
1492	GH	blood (human)	2014-01-30	1	1 Female	NA	NA	NA	NA
1493	GH	blood (human)	2014-01-31	5	1 Female	NA	1	S.Typhimurium	BNI8_NTS
1494	GH	blood (human)	2014-01-31	6	0 Male	NA	NA	NA	NA
1495	GH	blood (human)	2014-01-31	5	1 Female	NA	NA	NA	NA
1496	GH	blood (human)	2014-01-31	1	0 Male	NA	NA	NA	NA
1497	GH	blood (human)	2014-01-31	1	0 Male	NA	NA	NA	NA
1498	GH	blood (human)	2014-01-31	0	1 Female	NA	NA	NA	NA
1499	GH	blood (human)	2014-01-31	1	0 Male	NA	NA	NA	NA
1500	GH	blood (human)	2014-02-03	0	0 Male	NA	NA	NA	NA
1501	GH	blood (human)	2014-02-03	4	0 Male	NA	NA	NA	NA
1502	GH	blood (human)	2014-02-03	0	1 Female	NA	NA	NA	NA
1503	GH	blood (human)	2014-02-04	2	0 Male	NA	NA	NA	NA
1504	GH	blood (human)	2014-02-04	5	0 Male	NA	NA	NA	NA
1505	GH	blood (human)	2014-02-04	2	1 Female	NA	NA	NA	NA
1506	GH	blood (human)	2014-02-04	1	0 Male	NA	NA	NA	NA
1507	GH	blood (human)	2014-02-04	0	0 Male	NA	NA	NA	NA
1508	GH	blood (human)	2014-02-04	3	1 Female	NA	NA	NA	NA
1509	GH	blood (human)	2014-02-04	5	0 Male	NA	NA	NA	NA
1510	GH	blood (human)	2014-02-05	1	1 Female	NA	NA	NA	NA
1511	GH	blood (human)	2014-02-05	1	1 Female	NA	NA	NA	NA
1512	GH	blood (human)	2014-02-06	2	0 Male	NA	NA	NA	NA
1513	GH	blood (human)	2014-02-06	1	1 Female	NA	NA	NA	NA
1514	GH	blood (human)	2014-02-06	1	1 Female	NA	NA	NA	NA
1515	GH	blood (human)	2014-02-06	2	0 Male	NA	NA	NA	NA
1516	GH	blood (human)	2014-02-06	0	0 Male	NA	NA	NA	NA
1517	GH	blood (human)	2014-02-06	3	0 Male	NA	NA	NA	NA
1518	GH	blood (human)	2014-02-07	2	0 Male	NA	NA	NA	NA
1519	GH	blood (human)	2014-02-07	0	0 Male	NA	NA	NA	NA
1520	GH	blood (human)	2014-02-07	3	1 Female	NA	NA	NA	NA
1521	GH	blood (human)	2014-02-10	1	0 Male	NA	1	S.Dublin	BNI19_NTS
1522	GH	blood (human)	2014-02-10	4	0 Male	NA	NA	NA	NA
1523	GH	blood (human)	2014-02-10	3	0 Male	NA	NA	NA	NA
1524	GH	blood (human)	2014-02-10	2	0 Male	NA	NA	NA	NA
1525	GH	blood (human)	2014-02-10	2	0 Male	NA	NA	NA	NA
1526	GH	blood (human)	2014-02-10	3	0 Male	NA	NA	NA	NA
1527	GH	blood (human)	2014-02-10	1	0 Male	NA	NA	NA	NA
1528	GH	blood (human)	2014-02-11	2	1 Female	NA	NA	NA	NA
1529	GH	blood (human)	2014-02-11	3	1 Female	NA	NA	NA	NA
1530	GH	blood (human)	2014-02-11	1	0 Male	NA	NA	NA	NA
1531	GH	blood (human)	2014-02-11	0	0 Male	NA	NA	NA	NA
1532	GH	blood (human)	2014-02-11	0	0 Male	NA	NA	NA	NA
1533	GH	blood (human)	2014-02-12	1	1 Female	NA	NA	NA	NA
1534	GH	blood (human)	2014-02-12	6	0 Male	NA	NA	NA	NA
1535	GH	blood (human)	2014-02-12	5	0 Male	NA	NA	NA	NA
1536	GH	blood (human)	2014-02-13	10	0 Male	NA	NA	NA	NA
1537	GH	blood (human)	2014-02-13	4	0 Male	NA	NA	NA	NA
1538	GH	blood (human)	2014-02-13	2	0 Male	NA	NA	NA	NA
1539	GH	blood (human)	2014-02-13	0	0 Male	NA	NA	NA	NA
1540	GH	blood (human)	2014-02-13	2	0 Male	NA	NA	NA	NA
1541	GH	blood (human)	2014-02-14	0	0 Male	NA	NA	NA	NA
1542	GH	blood (human)	2014-02-14	5	0 Male	NA	NA	NA	NA
1543	GH	blood (human)	2014-02-17	0	1 Female	NA	1	S.Dublin	BNI23_NTS
1544	GH	blood (human)	2014-02-17	2	0 Male	NA	NA	NA	NA
1545	GH	blood (human)	2014-02-17	0	0 Male	NA	NA	NA	NA
1546	GH	blood (human)	2014-02-17	0	0 Male	NA	NA	NA	NA
1547	GH	blood (human)	2014-02-17	0	0 Male	NA	NA	NA	NA
1548	GH	blood (human)	2014-02-17	0	1 Female	NA	NA	NA	NA
1549	GH	blood (human)	2014-02-17	0	0 Male	NA	NA	NA	NA
1550	GH	blood (human)	2014-02-18	7	1 Female	NA	NA	NA	NA
1551	GH	blood (human)	2014-02-18	1	0 Male	NA	NA	NA	NA
1552	GH	blood (human)	2014-02-18	5	1 Female	NA	NA	NA	NA
1553	GH	blood (human)	2014-02-18	5	0 Male	NA	1	S.Typhimurium	BNI11_NTS
1554	GH	blood (human)	2014-02-18	1	0 Male	NA	NA	NA	NA
1555	GH	blood (human)	2014-02-19	2	0 Male	NA	NA	NA	NA
1556	GH	blood (human)	2014-02-19	1	0 Male	NA	NA	NA	NA
1557	GH	blood (human)	2014-02-19	1	0 Male	NA	NA	NA	NA
1558	GH	blood (human)	2014-02-19	1	0 Male	NA	NA	NA	NA
1559	GH	blood (human)	2014-02-20	3	0 Male	NA	NA	NA	NA
1560	GH	blood (human)	2014-02-20	2	0 Male	NA	NA	NA	NA
1561	GH	blood (human)	2014-02-21	1	0 Male	NA	NA	NA	NA
1562	GH	blood (human)	2014-02-21	2	0 Male	NA	NA	NA	NA
1563	GH	blood (human)	2014-02-21	2	1 Female	NA	NA	NA	NA
1564	GH	blood (human)	2014-02-21	9	0 Male	NA	NA	NA	NA
1565	GH	blood (human)	2014-02-21	7	0 Male	NA	NA	NA	NA
1566	GH	blood (human)	2014-02-24	2	1 Female	NA	NA	NA	NA
1567	GH	blood (human)	2014-02-25	3	1 Female	NA	NA	NA	NA
1568	GH	blood (human)	2014-02-25	1	1 Female	NA	NA	NA	NA
1569	GH	blood (human)	2014-02-25	3	0 Male	NA	1	NA	NA
1570	GH	blood (human)	2014-02-25	5	1 Female	NA	NA	NA	NA
1571	GH	blood (human)	2014-02-25	1	1 Female	NA	NA	NA	NA
1572	GH	blood (human)	2014-02-26	1	1 Female	NA	NA	NA	NA
1573	GH	blood (human)	2014-02-26	1	1 Female	NA	NA	NA	NA
1574	GH	blood (human)	2014-02-26	2	1 Female	NA	NA	NA	NA
1575	GH	blood (human)	2014-02-26	2	0 Male	NA	1	S.Dublin	BNI17_NTS
1576	GH	blood (human)	2014-02-27	13	0 Male	NA	NA	NA	NA
1577	GH	blood (human)	2014-02-27	1	0 Male	NA	NA	NA	NA
1578	GH	blood (human)	2014-02-27	0	0 Male	NA	NA	NA	NA
1579	GH	blood (human)	2014-02-27	9	1 Female	NA	NA	NA	NA
1580	GH	blood (human)	2014-02-28	1	0 Male	NA	NA	NA	NA
1581	GH	blood (human)	2014-02-28	6	1 Female	NA	NA	NA	NA
1582	GH	blood (human)	2014-02-28	1	0 Male	NA	NA	NA	NA
1583	GH	blood (human)	2014-02-28	2	1 Female	NA	NA	NA	NA
1584	GH	blood (human)	2014-02-28	3	0 Male	NA	NA	NA	NA
1585	GH	blood (human)	2014-03-03	1	0 Male	NA	NA	NA	NA
1586	GH	blood (human)	2014-03-03	2	0 Male	NA	NA	NA	NA
1587	GH	blood (human)	2014-03-03	2	0 Male	NA	NA	NA	NA
1588	GH	blood (human)	2014-03-03	2	1 Female	NA	NA	NA	NA
1589	GH	blood (human)	2014-03-03	2	0 Male	NA	NA	NA	NA
1590	GH	blood (human)	2014-03-03	5	0 Male	NA	NA	NA	NA
1591	GH	blood (human)	2014-03-03	2	1 Female	NA	NA	NA	NA
1592	GH	blood (human)	2014-03-03	2	0 Male	NA	NA	NA	NA
1593	GH	blood (human)	2014-03-03	6	1 Female	NA	NA	NA	NA
1594	GH	blood (human)	2014-03-03	13	1 Female	NA	NA	NA	NA
1595	GH	blood (human)	2014-03-04	12	1 Female	NA	NA	NA	NA
1596	GH	blood (human)	2014-03-04	6	0 Male	NA	NA	NA	NA
1597	GH	blood (human)	2014-03-05	2	1 Female	NA	NA	NA	NA
1598	GH	blood (human)	2014-03-05	11	0 Male	NA	NA	NA	NA
1599	GH	blood (human)	2014-03-05	3	0 Male	NA	NA	NA	NA
1600	GH	blood (human)	2014-03-07	2	1 Female	NA	NA	NA	NA
1601	GH	blood (human)	2014-03-07	2	1 Female	NA	NA	NA	NA
1602	GH	blood (human)	2014-03-07	0	1 Female	NA	NA	NA	NA
1603	GH	blood (human)	2014-03-10	0	0 Male	NA	1	S.Typhimurium	BNI10_NTS
1604	GH	blood (human)	2014-03-10	2	0 Male	NA	NA	NA	NA
1605	GH	blood (human)	2014-03-10	2	0 Male	NA	NA	NA	NA
1606	GH	blood (human)	2014-03-10	2	0 Male	NA	NA	NA	NA
1607	GH	blood (human)	2014-03-11	2	1 Female	NA	NA	NA	NA
1608	GH	blood (human)	2014-03-11	2	0 Male	NA	NA	NA	NA
1609	GH	blood (human)	2014-03-11	2	0 Male	NA	NA	NA	NA
1610	GH	blood (human)	2014-03-11	0	0 Male	NA	NA	NA	NA
1611	GH	blood (human)	2014-03-11	7	0 Male	NA	NA	NA	NA
1612	GH	blood (human)	2014-03-11	6	1 Female	NA	NA	NA	NA
1613	GH	blood (human)	2014-03-11	11	0 Male	NA	NA	NA	NA
1614	GH	blood (human)	2014-03-13	3	0 Male	NA	NA	NA	NA
1615	GH	blood (human)	2014-03-13	4	0 Male	NA	NA	NA	NA
1616	GH	blood (human)	2014-03-13	3	0 Male	NA	NA	NA	NA
1617	GH	blood (human)	2014-03-14	3	1 Female	NA	NA	NA	NA
1618	GH	blood (human)	2014-03-14	4	1 Female	NA	NA	NA	NA
1619	GH	blood (human)	2014-03-14	1	0 Male	NA	NA	NA	NA
1620	GH	blood (human)	2014-03-14	1	1 Female	NA	NA	NA	NA
1621	GH	blood (human)	2014-03-14	0	0 Male	NA	NA	NA	NA
1622	GH	blood (human)	2014-03-14	7	1 Female	NA	NA	NA	NA
1623	GH	blood (human)	2014-03-14	2	0 Male	NA	NA	NA	NA
1624	GH	blood (human)	2014-03-14	1	0 Male	NA	NA	NA	NA
1625	GH	blood (human)	2014-03-17	3	1 Female	NA	NA	NA	NA
1626	GH	blood (human)	2014-03-17	1	1 Female	NA	NA	NA	NA
1627	GH	blood (human)	2014-03-17	8	1 Female	NA	NA	NA	NA
1628	GH	blood (human)	2014-03-17	1	1 Female	NA	NA	NA	NA
1629	GH	blood (human)	2014-03-17	1	1 Female	NA	NA	NA	NA
1630	GH	blood (human)	2014-03-17	10	1 Female	NA	NA	NA	NA
1631	GH	blood (human)	2014-03-17	2	0 Male	NA	NA	NA	NA
1632	GH	blood (human)	2014-03-17	2	0 Male	NA	NA	NA	NA
1633	GH	blood (human)	2014-03-18	0	0 Male	NA	NA	NA	NA
1634	GH	blood (human)	2014-03-18	0	0 Male	NA	NA	NA	NA
1635	GH	blood (human)	2014-03-18	1	1 Female	NA	NA	NA	NA
1636	GH	blood (human)	2014-03-18	7	1 Female	NA	NA	NA	NA
1637	GH	blood (human)	2014-03-18	3	1 Female	NA	NA	NA	NA
1638	GH	blood (human)	2014-03-18	4	1 Female	NA	NA	NA	NA
1639	GH	blood (human)	2014-03-19	0	1 Female	NA	NA	NA	NA
1640	GH	blood (human)	2014-03-19	1	0 Male	NA	NA	NA	NA
1641	GH	blood (human)	2014-03-20	2	0 Male	NA	NA	NA	NA
1642	GH	blood (human)	2014-03-21	13	0 Male	NA	NA	NA	NA
1643	GH	blood (human)	2014-03-21	3	0 Male	NA	NA	NA	NA
1644	GH	blood (human)	2014-03-21	2	1 Female	NA	NA	NA	NA
1645	GH	blood (human)	2014-03-24	4	0 Male	NA	NA	NA	NA
1646	GH	blood (human)	2014-03-23	1	0 Male	NA	NA	NA	NA
1647	GH	blood (human)	2014-03-24	1	0 Male	NA	NA	NA	NA
1648	GH	blood (human)	2014-03-24	0	1 Female	NA	NA	NA	NA
1649	GH	blood (human)	2014-03-24	0	0 Male	NA	NA	NA	NA
1650	GH	blood (human)	2014-03-25	2	1 Female	NA	NA	NA	NA
1651	GH	blood (human)	2014-03-26	4	0 Male	NA	NA	NA	NA
1652	GH	blood (human)	2014-03-26	13	1 Female	NA	NA	NA	NA
1653	GH	blood (human)	2014-03-26	10	0 Male	NA	NA	NA	NA
1654	GH	blood (human)	2014-03-27	2	0 Male	NA	NA	NA	NA
1655	GH	blood (human)	2014-03-27	0	0 Male	NA	NA	NA	NA
1656	GH	blood (human)	2014-03-28	5	0 Male	NA	NA	NA	NA
1657	GH	blood (human)	2014-03-28	4	0 Male	NA	NA	NA	NA
1658	GH	blood (human)	2014-03-28	2	1 Female	NA	NA	NA	NA
1659	GH	blood (human)	2014-03-28	1	0 Male	NA	NA	NA	NA
1660	GH	blood (human)	2014-03-31	5	0 Male	NA	NA	NA	NA
1661	GH	blood (human)	2014-03-31	1	0 Male	NA	NA	NA	NA
1662	GH	blood (human)	2014-03-31	10	0 Male	NA	NA	NA	NA
1663	GH	blood (human)	2014-03-31	3	0 Male	NA	NA	NA	NA
1664	GH	blood (human)	2014-03-31	0	1 Female	NA	NA	NA	NA
1665	GH	blood (human)	2014-03-31	0	0 Male	NA	1	S.Typhimurium	BNI20_NTS
1666	GH	blood (human)	2014-04-01	2	0 Male	NA	NA	NA	NA
1667	GH	blood (human)	2014-04-01	3	0 Male	NA	NA	NA	NA
1668	GH	blood (human)	2014-04-01	2	0 Male	NA	NA	NA	NA
1669	GH	blood (human)	2014-04-01	0	0 Male	NA	NA	NA	NA
1670	GH	blood (human)	2014-04-02	2	0 Male	NA	NA	NA	NA
1671	GH	blood (human)	2014-04-02	3	0 Male	NA	NA	NA	NA
1672	GH	blood (human)	2014-04-02	3	0 Male	NA	NA	NA	NA
1673	GH	blood (human)	2014-04-04	8	1 Female	NA	NA	NA	NA
1674	GH	blood (human)	2014-04-04	0	0 Male	NA	NA	NA	NA
1675	GH	blood (human)	2014-04-04	3	1 Female	NA	NA	NA	NA
1676	GH	blood (human)	2014-04-04	3	1 Female	NA	NA	NA	NA
1677	GH	blood (human)	2014-04-04	1	1 Female	NA	NA	NA	NA
1678	GH	blood (human)	2014-04-04	4	1 Female	NA	NA	NA	NA
1679	GH	blood (human)	2014-04-07	0	1 Female	NA	NA	NA	NA
1680	GH	blood (human)	2014-04-07	0	1 Female	NA	NA	NA	NA
1681	GH	blood (human)	2014-04-07	2	1 Female	NA	NA	NA	NA
1682	GH	blood (human)	2014-04-07	3	0 Male	NA	NA	NA	NA
1683	GH	blood (human)	2014-04-07	3	0 Male	NA	NA	NA	NA
1684	GH	blood (human)	2014-04-07	1	1 Female	NA	NA	NA	NA
1685	GH	blood (human)	2014-04-07	2	0 Male	NA	NA	NA	NA
1686	GH	blood (human)	2014-04-08	1	0 Male	NA	NA	NA	NA
1687	GH	blood (human)	2014-04-08	2	1 Female	NA	NA	NA	NA
1688	GH	blood (human)	2014-04-08	4	0 Male	NA	NA	NA	NA
1689	GH	blood (human)	2014-04-08	2	0 Male	NA	NA	NA	NA
1690	GH	blood (human)	2014-04-08	1	0 Male	NA	NA	NA	NA
1691	GH	blood (human)	2014-04-08	5	1 Female	NA	NA	NA	NA
1692	GH	blood (human)	2014-04-08	1	0 Male	NA	NA	NA	NA
1693	GH	blood (human)	2014-04-09	0	1 Female	NA	NA	NA	NA
1694	GH	blood (human)	2014-04-09	2	0 Male	NA	NA	NA	NA
1695	GH	blood (human)	2014-04-09	4	0 Male	NA	NA	NA	NA
1696	GH	blood (human)	2014-04-09	5	0 Male	NA	NA	NA	NA
1697	GH	blood (human)	2014-04-09	5	1 Female	NA	NA	NA	NA
1698	GH	blood (human)	2014-04-09	2	0 Male	NA	NA	NA	NA
1699	GH	blood (human)	2014-04-09	2	0 Male	NA	NA	NA	NA
1700	GH	blood (human)	2014-04-09	1	1 Female	NA	NA	NA	NA
1701	GH	blood (human)	2014-04-10	1	0 Male	NA	NA	NA	NA
1702	GH	blood (human)	2014-04-10	0	0 Male	NA	NA	NA	NA
1703	GH	blood (human)	2014-04-10	1	0 Male	NA	NA	NA	NA
1704	GH	blood (human)	2014-04-10	0	1 Female	NA	NA	NA	NA
1705	GH	blood (human)	2014-04-10	3	0 Male	NA	NA	NA	NA
1706	GH	blood (human)	2014-04-10	1	0 Male	NA	NA	NA	NA
1707	GH	blood (human)	2014-04-11	3	1 Female	NA	NA	NA	NA
1708	GH	blood (human)	2014-04-11	2	1 Female	NA	NA	NA	NA
1709	GH	blood (human)	2014-04-11	5	1 Female	NA	NA	NA	NA
1710	GH	blood (human)	2014-04-11	14	0 Male	NA	NA	NA	NA
1711	GH	blood (human)	2014-04-14	5	1 Female	NA	NA	NA	NA
1712	GH	blood (human)	2014-04-14	5	1 Female	NA	NA	NA	NA
1713	GH	blood (human)	2014-04-14	1	1 Female	NA	NA	NA	NA
1714	GH	blood (human)	2014-04-14	1	1 Female	NA	NA	NA	NA
1715	GH	blood (human)	2014-04-14	3	0 Male	NA	NA	NA	NA
1716	GH	blood (human)	2014-04-14	2	0 Male	NA	NA	NA	NA
1717	GH	blood (human)	2014-04-14	4	1 Female	NA	NA	NA	NA
1718	GH	blood (human)	2014-04-15	5	1 Female	NA	NA	NA	NA
1719	GH	blood (human)	2014-04-15	2	0 Male	NA	NA	NA	NA
1720	GH	blood (human)	2014-04-15	1	1 Female	NA	NA	NA	NA
1721	GH	blood (human)	2014-04-15	1	1 Female	NA	NA	NA	NA
1722	GH	blood (human)	2014-04-15	0	1 Female	NA	NA	NA	NA
1723	GH	blood (human)	2014-04-16	6	0 Male	NA	NA	NA	NA
1724	GH	blood (human)	2014-04-16	4	0 Male	NA	NA	NA	NA
1725	GH	blood (human)	2014-04-16	4	1 Female	NA	NA	NA	NA
1726	GH	blood (human)	2014-04-16	1	0 Male	NA	NA	NA	NA
1727	GH	blood (human)	2014-04-16	8	1 Female	NA	NA	NA	NA
1728	GH	blood (human)	2014-04-16	0	0 Male	NA	NA	NA	NA
1729	GH	blood (human)	2014-04-22	2	1 Female	NA	NA	NA	NA
1730	GH	blood (human)	2014-04-22	4	1 Female	NA	NA	NA	NA
1731	GH	blood (human)	2014-04-22	3	1 Female	NA	NA	NA	NA
1732	GH	blood (human)	2014-04-23	5	0 Male	NA	NA	NA	NA
1733	GH	blood (human)	2014-04-24	6	1 Female	NA	NA	NA	NA
1734	GH	blood (human)	2014-04-24	7	0 Male	NA	NA	NA	NA
1735	GH	blood (human)	2014-04-24	1	1 Female	NA	NA	NA	NA
1736	GH	blood (human)	2014-04-25	8	1 Female	NA	1	NA	NA
1737	GH	blood (human)	2014-04-25	3	1 Female	NA	NA	NA	NA
1738	GH	blood (human)	2014-04-25	3	0 Male	NA	NA	NA	NA
1739	GH	blood (human)	2014-04-25	5	1 Female	NA	NA	NA	NA
1740	GH	blood (human)	2014-04-25	1	0 Male	NA	NA	NA	NA
1741	GH	blood (human)	2014-04-25	1	1 Female	NA	NA	NA	NA
1742	GH	blood (human)	2014-04-25	5	0 Male	NA	NA	NA	NA
1743	GH	blood (human)	2014-04-25	7	0 Male	NA	NA	NA	NA
1744	GH	blood (human)	2014-04-28	8	0 Male	NA	NA	NA	NA
1745	GH	blood (human)	2014-04-28	2	1 Female	NA	NA	NA	NA
1746	GH	blood (human)	2014-04-29	3	0 Male	NA	NA	NA	NA
1747	GH	blood (human)	2014-04-29	0	1 Female	NA	NA	NA	NA
1748	GH	blood (human)	2014-04-29	1	1 Female	NA	NA	NA	NA
1749	GH	blood (human)	2014-04-29	5	0 Male	NA	NA	NA	NA
1750	GH	blood (human)	2014-04-30	1	0 Male	NA	NA	NA	NA
1751	GH	blood (human)	2014-04-30	1	1 Female	NA	NA	NA	NA
1752	GH	blood (human)	2014-04-30	2	1 Female	NA	NA	NA	NA
1753	GH	blood (human)	2014-04-30	2	0 Male	NA	NA	NA	NA
1754	GH	blood (human)	2014-04-30	1	0 Male	NA	NA	NA	NA
1755	GH	blood (human)	2014-04-30	0	1 Female	NA	NA	NA	NA
1756	GH	blood (human)	2014-05-02	10	0 Male	NA	NA	NA	NA
1757	GH	blood (human)	2014-05-01	4	1 Female	NA	NA	NA	NA
1758	GH	blood (human)	2014-05-02	1	0 Male	NA	NA	NA	NA
1759	GH	blood (human)	2014-05-02	1	1 Female	NA	NA	NA	NA
1760	GH	blood (human)	2014-05-02	2	1 Female	NA	NA	NA	NA
1761	GH	blood (human)	2014-05-05	6	0 Male	NA	NA	NA	NA
1762	GH	blood (human)	2014-05-05	1	0 Male	NA	NA	NA	NA
1763	GH	blood (human)	2014-05-05	0	0 Male	NA	NA	NA	NA
1764	GH	blood (human)	2014-05-06	3	0 Male	NA	NA	NA	NA
1765	GH	blood (human)	2014-05-06	3	0 Male	NA	NA	NA	NA
1766	GH	blood (human)	2014-05-06	3	1 Female	NA	NA	NA	NA
1767	GH	blood (human)	2014-05-07	3	0 Male	NA	NA	NA	NA
1768	GH	blood (human)	2014-05-07	5	1 Female	NA	NA	NA	NA
1769	GH	blood (human)	2014-05-07	2	0 Male	NA	NA	NA	NA
1770	GH	blood (human)	2014-05-07	4	0 Male	NA	NA	NA	NA
1771	GH	blood (human)	2014-05-07	1	1 Female	NA	NA	NA	NA
1772	GH	blood (human)	2014-05-07	4	0 Male	NA	NA	NA	NA
1773	GH	blood (human)	2014-05-08	12	1 Female	NA	NA	NA	NA
1774	GH	blood (human)	2014-05-09	5	1 Female	NA	NA	NA	NA
1775	GH	blood (human)	2014-05-09	3	1 Female	NA	NA	NA	NA
1776	GH	blood (human)	2014-05-09	4	0 Male	NA	NA	NA	NA
1777	GH	blood (human)	2014-05-09	1	0 Male	NA	NA	NA	NA
1778	GH	blood (human)	2014-05-09	0	0 Male	NA	NA	NA	NA
1779	GH	blood (human)	2014-05-09	3	1 Female	NA	NA	NA	NA
1780	GH	blood (human)	2014-05-12	4	1 Female	NA	NA	NA	NA
1781	GH	blood (human)	2014-05-12	1	1 Female	NA	NA	NA	NA
1782	GH	blood (human)	2014-05-12	12	1 Female	NA	NA	NA	NA
1783	GH	blood (human)	2014-05-12	1	0 Male	NA	NA	NA	NA
1784	GH	blood (human)	2014-05-12	3	1 Female	NA	NA	NA	NA
1785	GH	blood (human)	2014-05-12	4	0 Male	NA	NA	NA	NA
1786	GH	blood (human)	2014-05-14	11	1 Female	NA	NA	NA	NA
1787	GH	blood (human)	2014-05-14	5	1 Female	NA	NA	NA	NA
1788	GH	blood (human)	2014-05-14	5	1 Female	NA	NA	NA	NA
1789	GH	blood (human)	2014-05-15	3	0 Male	NA	NA	NA	NA
1790	GH	blood (human)	2014-05-15	5	1 Female	NA	NA	NA	NA
1791	GH	blood (human)	2014-05-16	1	0 Male	NA	NA	NA	NA
1792	GH	blood (human)	2014-05-16	2	1 Female	NA	NA	NA	NA
1793	GH	blood (human)	2014-05-16	0	0 Male	NA	NA	NA	NA
1794	GH	blood (human)	2014-05-16	7	1 Female	NA	NA	NA	NA
1795	GH	blood (human)	2014-05-16	3	0 Male	NA	NA	NA	NA
1796	GH	blood (human)	2014-05-16	0	0 Male	NA	NA	NA	NA
1797	GH	blood (human)	2014-05-16	12	1 Female	NA	NA	NA	NA
1798	GH	blood (human)	2014-05-19	0	1 Female	NA	NA	NA	NA
1799	GH	blood (human)	2014-05-19	0	0 Male	NA	NA	NA	NA
1800	GH	blood (human)	2014-05-19	3	1 Female	NA	NA	NA	NA
1801	GH	blood (human)	2014-05-19	3	1 Female	NA	NA	NA	NA
1802	GH	blood (human)	2014-05-19	6	0 Male	NA	1	NA	NA
1803	GH	blood (human)	2014-05-19	1	1 Female	NA	NA	NA	NA
1804	GH	blood (human)	2014-05-20	8	0 Male	NA	NA	NA	NA
1805	GH	blood (human)	2014-05-20	8	1 Female	NA	NA	NA	NA
1806	GH	blood (human)	2014-05-20	1	1 Female	NA	NA	NA	NA
1807	GH	blood (human)	2014-05-21	7	0 Male	NA	NA	NA	NA
1808	GH	blood (human)	2014-05-21	2	0 Male	NA	NA	NA	NA
1809	GH	blood (human)	2014-05-21	0	0 Male	NA	NA	NA	NA
1810	GH	blood (human)	2014-05-21	3	0 Male	NA	NA	NA	NA
1811	GH	blood (human)	2014-05-22	2	0 Male	NA	NA	NA	NA
1812	GH	blood (human)	2014-05-22	0	0 Male	NA	NA	NA	NA
1813	GH	blood (human)	2014-05-22	3	0 Male	NA	NA	NA	NA
1814	GH	blood (human)	2014-05-22	1	1 Female	NA	NA	NA	NA
1815	GH	blood (human)	2014-05-22	2	1 Female	NA	NA	NA	NA
1816	GH	blood (human)	2014-05-23	6	0 Male	NA	NA	NA	NA
1817	GH	blood (human)	2014-05-23	3	0 Male	NA	NA	NA	NA
1818	GH	blood (human)	2014-05-23	2	1 Female	NA	NA	NA	NA
1819	GH	blood (human)	2014-05-23	8	0 Male	NA	NA	NA	NA
1820	GH	blood (human)	2014-05-27	7	0 Male	NA	NA	NA	NA
1821	GH	blood (human)	2014-05-27	5	1 Female	NA	NA	NA	NA
1822	GH	blood (human)	2014-05-27	2	1 Female	NA	NA	NA	NA
1823	GH	blood (human)	2014-05-27	2	1 Female	NA	1	S.Dublin	BNI21_NTS
1824	GH	blood (human)	2014-05-27	3	0 Male	NA	NA	NA	NA
1825	GH	blood (human)	2014-05-28	3	0 Male	NA	NA	NA	NA
1826	GH	blood (human)	2014-05-28	13	0 Male	NA	NA	NA	NA
1827	GH	blood (human)	2014-05-28	6	0 Male	NA	NA	NA	NA
1828	GH	blood (human)	2014-05-28	5	0 Male	NA	NA	NA	NA
1829	GH	blood (human)	2014-05-28	0	1 Female	NA	NA	NA	NA
1830	GH	blood (human)	2014-05-29	7	1 Female	NA	NA	NA	NA
1831	GH	blood (human)	2014-05-29	13	1 Female	NA	1	S.Enteritidis	BNI4_NTS
1832	GH	blood (human)	2014-05-29	5	1 Female	NA	NA	NA	NA
1833	GH	blood (human)	2014-05-29	2	1 Female	NA	1	S.Typhimurium	BNI9_NTS
1834	GH	blood (human)	2014-05-29	2	0 Male	NA	NA	NA	NA
1835	GH	blood (human)	2014-05-29	1	0 Male	NA	NA	NA	NA
1836	GH	blood (human)	2014-05-30	1	1 Female	NA	NA	NA	NA
1837	GH	blood (human)	2014-05-30	10	1 Female	NA	NA	NA	NA
1838	GH	blood (human)	2014-06-02	1	0 Male	NA	NA	NA	NA
1839	GH	blood (human)	2014-06-02	2	0 Male	NA	NA	NA	NA
1840	GH	blood (human)	2014-06-02	4	0 Male	NA	NA	NA	NA
1841	GH	blood (human)	2014-06-02	2	0 Male	NA	NA	NA	NA
1842	GH	blood (human)	2014-06-02	0	0 Male	NA	NA	NA	NA
1843	GH	blood (human)	2014-06-02	4	0 Male	NA	NA	NA	NA
1844	GH	blood (human)	2014-06-03	9	0 Male	NA	NA	NA	NA
1845	GH	blood (human)	2014-06-03	3	0 Male	NA	NA	NA	NA
1846	GH	blood (human)	2014-06-03	4	1 Female	NA	NA	NA	NA
1847	GH	blood (human)	2014-06-03	2	0 Male	NA	NA	NA	NA
1848	GH	blood (human)	2014-06-03	1	1 Female	NA	1	S.Typhimurium	BNI15_NTS
1849	GH	blood (human)	2014-06-03	3	1 Female	NA	NA	NA	NA
1850	GH	blood (human)	2014-06-03	3	1 Female	NA	NA	NA	NA
1851	GH	blood (human)	2014-06-04	4	0 Male	NA	NA	NA	NA
1852	GH	blood (human)	2014-06-04	0	0 Male	NA	NA	NA	NA
1853	GH	blood (human)	2014-06-04	1	0 Male	NA	NA	NA	NA
1854	GH	blood (human)	2014-06-04	2	1 Female	NA	NA	NA	NA
1855	GH	blood (human)	2014-06-05	10	0 Male	NA	NA	NA	NA
1856	GH	blood (human)	2014-06-05	1	1 Female	NA	NA	NA	NA
1857	GH	blood (human)	2014-06-05	1	1 Female	NA	NA	NA	NA
1858	GH	blood (human)	2014-06-06	2	0 Male	NA	NA	NA	NA
1859	GH	blood (human)	2014-06-09	5	1 Female	NA	NA	NA	NA
1860	GH	blood (human)	2014-06-09	3	0 Male	NA	NA	NA	NA
1861	GH	blood (human)	2014-06-09	2	1 Female	NA	NA	NA	NA
1862	GH	blood (human)	2014-06-09	6	0 Male	NA	NA	NA	NA
1863	GH	blood (human)	2014-06-09	1	0 Male	NA	NA	NA	NA
1864	GH	blood (human)	2014-06-09	1	0 Male	NA	NA	NA	NA
1865	GH	blood (human)	2014-06-09	2	0 Male	NA	NA	NA	NA
1866	GH	blood (human)	2014-06-10	2	1 Female	NA	NA	NA	NA
1867	GH	blood (human)	2014-06-10	2	0 Male	NA	NA	NA	NA
1868	GH	blood (human)	2014-06-10	0	0 Male	NA	NA	NA	NA
1869	GH	blood (human)	2014-06-10	8	1 Female	NA	NA	NA	NA
1870	GH	blood (human)	2014-06-11	3	0 Male	NA	NA	NA	NA
1871	GH	blood (human)	2014-06-11	1	1 Female	NA	NA	NA	NA
1872	GH	blood (human)	2014-06-12	6	0 Male	NA	NA	NA	NA
1873	GH	blood (human)	2014-06-12	6	0 Male	NA	NA	NA	NA
1874	GH	blood (human)	2014-06-12	1	1 Female	NA	NA	NA	NA
1875	GH	blood (human)	2014-06-13	3	1 Female	NA	NA	NA	NA
1876	GH	blood (human)	2014-06-13	10	0 Male	NA	NA	NA	NA
1877	GH	blood (human)	2014-06-16	0	1 Female	NA	NA	NA	NA
1878	GH	blood (human)	2014-06-16	3	0 Male	NA	NA	NA	NA
1879	GH	blood (human)	2014-06-16	5	0 Male	NA	NA	NA	NA
1880	GH	blood (human)	2014-06-16	3	0 Male	NA	NA	NA	NA
1881	GH	blood (human)	2014-06-16	1	1 Female	NA	NA	NA	NA
1882	GH	blood (human)	2014-06-16	0	0 Male	NA	NA	NA	NA
1883	GH	blood (human)	2014-06-17	1	0 Male	NA	NA	NA	NA
1884	GH	blood (human)	2014-06-17	2	0 Male	NA	NA	NA	NA
1885	GH	blood (human)	2014-06-17	4	1 Female	NA	NA	NA	NA
1886	GH	blood (human)	2014-06-17	2	0 Male	NA	NA	NA	NA
1887	GH	blood (human)	2014-06-17	1	0 Male	NA	1	S.Typhimurium	BNI18_NTS
1888	GH	blood (human)	2014-06-17	9	1 Female	NA	NA	NA	NA
1889	GH	blood (human)	2014-06-17	0	1 Female	NA	NA	NA	NA
1890	GH	blood (human)	2014-06-17	2	1 Female	NA	NA	NA	NA
1891	GH	blood (human)	2014-06-17	4	0 Male	NA	1	S.Typhimurium	BNI22_NTS
1892	GH	blood (human)	2014-06-17	1	0 Male	NA	NA	NA	NA
1893	GH	blood (human)	2014-06-18	7	0 Male	NA	NA	NA	NA
1894	GH	blood (human)	2014-06-18	2	1 Female	NA	1	S.Typhimurium	BNI12_NTS
1895	GH	blood (human)	2014-06-18	3	0 Male	NA	NA	NA	NA
1896	GH	blood (human)	2014-06-19	1	0 Male	NA	NA	NA	NA
1897	GH	blood (human)	2014-06-19	8	1 Female	NA	NA	NA	NA
1898	GH	blood (human)	2014-06-19	2	0 Male	NA	NA	NA	NA
1899	GH	blood (human)	2014-06-19	1	0 Male	NA	NA	NA	NA
1900	GH	blood (human)	2014-06-20	1	0 Male	NA	NA	NA	NA
1901	GH	blood (human)	2014-06-20	6	1 Female	NA	NA	NA	NA
1902	GH	blood (human)	2014-06-20	9	0 Male	NA	NA	NA	NA
1903	GH	blood (human)	2014-06-20	4	1 Female	NA	NA	NA	NA
1904	GH	blood (human)	2014-06-23	0	0 Male	NA	NA	NA	NA
1905	GH	blood (human)	2014-06-23	2	0 Male	NA	NA	NA	NA
1906	GH	blood (human)	2014-06-23	0	0 Male	NA	NA	NA	NA
1907	GH	blood (human)	2014-06-23	3	0 Male	NA	NA	NA	NA
1908	GH	blood (human)	2014-06-23	2	0 Male	NA	NA	NA	NA
1909	GH	blood (human)	2014-06-24	4	1 Female	NA	NA	NA	NA
1910	GH	blood (human)	2014-06-24	1	0 Male	NA	NA	NA	NA
1911	GH	blood (human)	2014-06-24	3	0 Male	NA	NA	NA	NA
1912	GH	blood (human)	2014-06-25	0	0 Male	NA	NA	NA	NA
1913	GH	blood (human)	2014-06-25	2	1 Female	NA	NA	NA	NA
1914	GH	blood (human)	2014-06-25	2	1 Female	NA	NA	NA	NA
1915	GH	blood (human)	2014-06-25	2	0 Male	NA	NA	NA	NA
1916	GH	blood (human)	2014-06-25	0	0 Male	NA	NA	NA	NA
1917	GH	blood (human)	2014-06-26	9	1 Female	NA	NA	NA	NA
1918	GH	blood (human)	2014-06-26	1	0 Male	NA	NA	NA	NA
1919	GH	blood (human)	2014-06-26	1	0 Male	NA	NA	NA	NA
1920	GH	blood (human)	2014-06-26	3	0 Male	NA	NA	NA	NA
1921	GH	blood (human)	2014-06-27	10	1 Female	NA	1	NA	NA
1922	GH	blood (human)	2014-06-27	5	0 Male	NA	NA	NA	NA
1923	GH	blood (human)	2014-06-27	1	1 Female	NA	NA	NA	NA
1924	GH	blood (human)	2014-06-27	0	0 Male	NA	NA	NA	NA
1925	GH	blood (human)	2014-06-30	4	0 Male	NA	NA	NA	NA
1926	GH	blood (human)	2014-07-02	2	0 Male	NA	NA	NA	NA
1927	GH	blood (human)	2014-07-02	13	1 Female	NA	NA	NA	NA
1928	GH	blood (human)	2014-07-07	1	1 Female	NA	NA	NA	NA
1929	GH	blood (human)	2014-07-07	1	0 Male	NA	NA	NA	NA
1930	GH	blood (human)	2014-07-08	5	1 Female	NA	NA	NA	NA
1931	GH	blood (human)	2014-07-09	3	0 Male	NA	NA	NA	NA
1932	GH	blood (human)	2014-07-10	11	0 Male	NA	NA	NA	NA
1933	GH	blood (human)	2014-07-11	7	0 Male	NA	NA	NA	NA
1934	GH	blood (human)	2014-07-11	4	1 Female	NA	NA	NA	NA
1935	GH	blood (human)	2014-07-14	2	0 Male	NA	NA	NA	NA
1936	GH	blood (human)	2014-07-15	8	0 Male	NA	1	NA	NA
1937	GH	blood (human)	2014-07-17	3	1 Female	NA	1	S.Typhimurium	BNI16_NTS
1938	GH	blood (human)	2014-07-16	0	0 Male	NA	NA	NA	NA
1939	GH	blood (human)	2014-07-18	1	1 Female	NA	NA	NA	NA
1940	GH	blood (human)	2014-07-21	1	1 Female	NA	NA	NA	NA
1941	GH	blood (human)	2014-07-22	1	1 Female	NA	NA	NA	NA
1942	GH	blood (human)	2014-07-22	4	1 Female	NA	NA	NA	NA
1943	GH	blood (human)	2014-07-23	2	1 Female	NA	NA	NA	NA
1944	GH	blood (human)	2014-07-24	2	0 Male	NA	NA	NA	NA
1945	GH	blood (human)	2014-07-24	1	0 Male	NA	NA	NA	NA
1946	GH	blood (human)	2014-07-25	3	1 Female	NA	NA	NA	NA
1947	GH	blood (human)	2014-07-25	0	0 Male	NA	NA	NA	NA
1948	GH	blood (human)	2014-07-25	2	0 Male	NA	NA	NA	NA
1949	GH	blood (human)	2014-07-29	8	1 Female	NA	NA	NA	NA
1950	GH	blood (human)	2014-07-29	1	1 Female	NA	NA	NA	NA
1951	GH	blood (human)	2014-07-29	14	0 Male	NA	NA	NA	NA
1952	GH	blood (human)	2014-07-30	5	1 Female	NA	NA	NA	NA
1953	GH	blood (human)	2014-07-30	3	0 Male	NA	NA	NA	NA
1954	GH	blood (human)	2014-07-30	3	1 Female	NA	NA	NA	NA
1955	GH	blood (human)	2014-07-30	1	0 Male	NA	NA	NA	NA
1956	GH	blood (human)	2014-07-30	0	0 Male	NA	NA	NA	NA
1957	GH	blood (human)	2014-07-31	6	1 Female	NA	NA	NA	NA
1958	GH	blood (human)	2014-08-01	1	1 Female	NA	NA	NA	NA
1959	GH	blood (human)	2014-08-01	0	0 Male	NA	NA	NA	NA
1960	GH	blood (human)	2014-08-01	1	0 Male	NA	NA	NA	NA
1961	GH	blood (human)	2014-08-04	5	1 Female	NA	NA	NA	NA
1962	GH	blood (human)	2014-08-04	2	0 Male	NA	NA	NA	NA
1963	GH	blood (human)	2014-08-04	4	1 Female	NA	NA	NA	NA
1964	GH	blood (human)	2014-08-04	3	1 Female	NA	NA	NA	NA
1965	GH	blood (human)	2014-08-05	7	1 Female	NA	NA	NA	NA
1966	GH	blood (human)	2014-08-05	1	0 Male	NA	NA	NA	NA
1967	GH	blood (human)	2014-08-06	1	1 Female	NA	NA	NA	NA
1968	GH	blood (human)	2014-08-06	4	0 Male	NA	NA	NA	NA
1969	GH	blood (human)	2014-08-06	2	0 Male	NA	NA	NA	NA
1970	GH	blood (human)	2014-08-06	5	0 Male	NA	NA	NA	NA
1971	GH	blood (human)	2014-08-07	12	0 Male	NA	NA	NA	NA
1972	GH	blood (human)	2014-08-07	6	1 Female	NA	NA	NA	NA
1973	GH	blood (human)	2014-08-08	0	0 Male	NA	NA	NA	NA
1974	GH	blood (human)	2014-08-08	2	0 Male	NA	NA	NA	NA
1975	GH	blood (human)	2014-08-08	2	1 Female	NA	NA	NA	NA
1976	GH	blood (human)	2014-08-11	0	1 Female	NA	NA	NA	NA
1977	GH	blood (human)	2014-08-11	7	1 Female	NA	NA	NA	NA
1978	GH	blood (human)	2014-08-11	1	0 Male	NA	NA	NA	NA
1979	GH	blood (human)	2014-08-11	1	1 Female	NA	NA	NA	NA
1980	GH	blood (human)	2014-08-11	0	0 Male	NA	NA	NA	NA
1981	GH	blood (human)	2014-08-11	2	0 Male	NA	NA	NA	NA
1982	GH	blood (human)	2014-08-11	1	1 Female	NA	NA	NA	NA
1983	GH	blood (human)	2014-08-12	0	1 Female	NA	NA	NA	NA
1984	GH	blood (human)	2014-08-12	8	1 Female	NA	NA	NA	NA
1985	GH	blood (human)	2014-08-12	4	1 Female	NA	NA	NA	NA
1986	GH	blood (human)	2014-08-12	2	0 Male	NA	NA	NA	NA
1987	GH	blood (human)	2014-08-12	1	1 Female	NA	NA	NA	NA
1988	GH	blood (human)	2014-08-12	2	1 Female	NA	NA	NA	NA
1989	GH	blood (human)	2014-08-13	0	1 Female	NA	NA	NA	NA
1990	GH	blood (human)	2014-08-13	2	1 Female	NA	NA	NA	NA
1991	GH	blood (human)	2014-08-14	0	1 Female	NA	NA	NA	NA
1992	GH	blood (human)	2014-08-14	6	0 Male	NA	NA	NA	NA
1993	GH	blood (human)	2014-08-14	1	1 Female	NA	NA	NA	NA
1994	GH	blood (human)	2014-08-14	1	1 Female	NA	NA	NA	NA
1995	GH	blood (human)	2014-08-14	4	1 Female	NA	NA	NA	NA
1996	GH	blood (human)	2014-08-15	2	1 Female	NA	NA	NA	NA
1997	GH	blood (human)	2014-08-18	2	1 Female	NA	NA	NA	NA
1998	GH	blood (human)	2014-08-18	2	0 Male	NA	NA	NA	NA
[truncated: 7,088 more rows]
